# Supplementary material for: Resin bees of genus Megachile, subgenera Callomegachile and Carinula (Hymenoptera, Megachilidae) from Thailand with description of a new species
Source: Zookeys. 2020 Nov 25;997:95–144. doi: 10.3897/zookeys.997.34935 (PMC7710695; doi:10.3897/zookeys.997.34935)
Supplement: XML Treatment for Megachile [file zookeys.997.34935-treatment1.xml]

<!DOCTYPE tp:taxon-treatment
  PUBLIC "-//TaxonX//DTD Taxonomic Treatment Publishing DTD v0 20100105//EN" "tax-treatment-NSO.dtd">
<tp:taxon-treatment xmlns:tp="http://www.plazi.org/taxpub"><tp:treatment-meta><kwd-group><label>Taxon classification</label><kwd><named-content xmlns:xlink="http://www.w3.org/1999/xlink" content-type="kingdom">Animalia</named-content></kwd><kwd><named-content xmlns:xlink="http://www.w3.org/1999/xlink" content-type="order">Hymenoptera</named-content></kwd><kwd><named-content xmlns:xlink="http://www.w3.org/1999/xlink" content-type="family">Megachilidae</named-content></kwd></kwd-group><mixed-citation publication-type="journal"><person-group><name><surname>Chatthanabun</surname><given-names>Nontawat</given-names></name><name><surname>Ascher</surname><given-names>John S.</given-names></name><name><surname>Pinkaew</surname><given-names>Nantasak</given-names></name><name><surname>Thanoosing</surname><given-names>Chawatat</given-names></name><name><surname>Traiyasut</surname><given-names>Prapun</given-names></name><name><surname>Warrit</surname><given-names>Natapot</given-names></name></person-group><article-title>Resin bees of genus <italic><tp:taxon-name><tp:taxon-name-part taxon-name-part-type="genus" reg="Megachile">Megachile</tp:taxon-name-part></tp:taxon-name></italic>, subgenera <italic><tp:taxon-name><tp:taxon-name-part taxon-name-part-type="genus" reg="Callomegachile">Callomegachile</tp:taxon-name-part></tp:taxon-name></italic> and <italic><tp:taxon-name><tp:taxon-name-part taxon-name-part-type="genus" reg="Carinula">Carinula</tp:taxon-name-part></tp:taxon-name></italic> (<tp:taxon-name><tp:taxon-name-part taxon-name-part-type="order">Hymenoptera</tp:taxon-name-part></tp:taxon-name>, <tp:taxon-name><tp:taxon-name-part taxon-name-part-type="family">Megachilidae</tp:taxon-name-part></tp:taxon-name>) from Thailand with description of a new species</article-title><source>Zookeys</source><day>25</day><month>11</month><year>2020</year><volume>997</volume><fpage>95</fpage><lpage>144</lpage><pub-id pub-id-type="doi">10.3897/zookeys.997.34935</pub-id></mixed-citation></tp:treatment-meta><tp:nomenclature><label>Genus</label><tp:taxon-name><object-id xmlns:xlink="http://www.w3.org/1999/xlink" content-type="arpha" xlink:type="simple">B6CB0435-13D9-5BD5-915B-899A69A45505</object-id>
            <tp:taxon-name-part taxon-name-part-type="genus" reg="Megachile">Megachile</tp:taxon-name-part>
          </tp:taxon-name><tp:taxon-authority>Latreille</tp:taxon-authority><tp:nomenclature-citation-list><tp:nomenclature-citation><tp:taxon-name>
                <tp:taxon-name-part taxon-name-part-type="genus" reg="Megachile">Megachile</tp:taxon-name-part>
              </tp:taxon-name><comment>Latreille, 1802: 413, 433. Type species: <tp:taxon-name><tp:taxon-name-part taxon-name-part-type="genus" reg="Apis">Apis</tp:taxon-name-part> <tp:taxon-name-part taxon-name-part-type="species" reg="centuncularis">centuncularis</tp:taxon-name-part></tp:taxon-name> Linnaeus, 1758, by designation of Curtis, 1828, pl. 218.</comment></tp:nomenclature-citation></tp:nomenclature-citation-list></tp:nomenclature></tp:taxon-treatment>
