# Supplementary material for: Resin bees of genus Megachile, subgenera Callomegachile and Carinula (Hymenoptera, Megachilidae) from Thailand with description of a new species
Source: Zookeys. 2020 Nov 25;997:95–144. doi: 10.3897/zookeys.997.34935 (PMC7710695; doi:10.3897/zookeys.997.34935)
Supplement: XML Treatment for Megachile (Callomegachile) atratiformis [file zookeys.997.34935-treatment3.xml]

<!DOCTYPE tp:taxon-treatment
  PUBLIC "-//TaxonX//DTD Taxonomic Treatment Publishing DTD v0 20100105//EN" "tax-treatment-NSO.dtd">
<tp:taxon-treatment xmlns:tp="http://www.plazi.org/taxpub"><tp:treatment-meta><kwd-group><label>Taxon classification</label><kwd><named-content xmlns:xlink="http://www.w3.org/1999/xlink" content-type="kingdom">Animalia</named-content></kwd><kwd><named-content xmlns:xlink="http://www.w3.org/1999/xlink" content-type="order">Hymenoptera</named-content></kwd><kwd><named-content xmlns:xlink="http://www.w3.org/1999/xlink" content-type="family">Megachilidae</named-content></kwd></kwd-group><mixed-citation publication-type="journal"><person-group><name><surname>Chatthanabun</surname><given-names>Nontawat</given-names></name><name><surname>Ascher</surname><given-names>John S.</given-names></name><name><surname>Pinkaew</surname><given-names>Nantasak</given-names></name><name><surname>Thanoosing</surname><given-names>Chawatat</given-names></name><name><surname>Traiyasut</surname><given-names>Prapun</given-names></name><name><surname>Warrit</surname><given-names>Natapot</given-names></name></person-group><article-title>Resin bees of genus <italic><tp:taxon-name><tp:taxon-name-part taxon-name-part-type="genus" reg="Megachile">Megachile</tp:taxon-name-part></tp:taxon-name></italic>, subgenera <italic><tp:taxon-name><tp:taxon-name-part taxon-name-part-type="genus" reg="Callomegachile">Callomegachile</tp:taxon-name-part></tp:taxon-name></italic> and <italic><tp:taxon-name><tp:taxon-name-part taxon-name-part-type="genus" reg="Carinula">Carinula</tp:taxon-name-part></tp:taxon-name></italic> (<tp:taxon-name><tp:taxon-name-part taxon-name-part-type="order">Hymenoptera</tp:taxon-name-part></tp:taxon-name>, <tp:taxon-name><tp:taxon-name-part taxon-name-part-type="family">Megachilidae</tp:taxon-name-part></tp:taxon-name>) from Thailand with description of a new species</article-title><source>Zookeys</source><day>25</day><month>11</month><year>2020</year><volume>997</volume><fpage>95</fpage><lpage>144</lpage><pub-id pub-id-type="doi">10.3897/zookeys.997.34935</pub-id></mixed-citation></tp:treatment-meta><tp:nomenclature><tp:taxon-name><object-id xmlns:xlink="http://www.w3.org/1999/xlink" content-type="arpha" xlink:type="simple">DD1DE8D9-84D4-52E7-83D1-9EBD4C5E1414</object-id>
            <tp:taxon-name-part taxon-name-part-type="genus" reg="Megachile">Megachile</tp:taxon-name-part> (<tp:taxon-name-part taxon-name-part-type="subgenus" reg="Callomegachile">Callomegachile</tp:taxon-name-part>) <tp:taxon-name-part taxon-name-part-type="species" reg="atratiformis">atratiformis</tp:taxon-name-part></tp:taxon-name><tp:taxon-authority>Meade-Waldo, 1914</tp:taxon-authority><xref ref-type="fig" rid="F1">Figs 1</xref><xref ref-type="fig" rid="F2">, 2</xref><tp:nomenclature-citation-list><tp:nomenclature-citation><tp:taxon-name>
                <tp:taxon-name-part taxon-name-part-type="genus" reg="Megachile">Megachile</tp:taxon-name-part> <tp:taxon-name-part taxon-name-part-type="species" reg="atratiformis">atratiformis</tp:taxon-name-part></tp:taxon-name><comment>Meade-Waldo, 1914: 456; Female syntype (<named-content xmlns:xlink="http://www.w3.org/1999/xlink" content-type="dwc:institutional_code" xlink:type="simple">NHMUK</named-content>, examined) Mergui (Low Tenasserim), Myanmar.</comment></tp:nomenclature-citation><tp:nomenclature-citation><tp:taxon-name>
                <tp:taxon-name-part taxon-name-part-type="genus" reg="Chalicodoma">Chalicodoma</tp:taxon-name-part> (<tp:taxon-name-part taxon-name-part-type="subgenus" reg="Alocanthedon">Alocanthedon</tp:taxon-name-part>) <tp:taxon-name-part taxon-name-part-type="species" reg="atratiforme">atratiforme</tp:taxon-name-part></tp:taxon-name><comment>Engel &amp; Gonzalez, 2011: 68–70.</comment></tp:nomenclature-citation></tp:nomenclature-citation-list></tp:nomenclature><tp:treatment-sec sec-type="diagnosis" id="SECID0EEQAE"><title>Diagnosis.</title><p>Female can be easily recognized by its large body size (18–22 mm); black body covered with black hairs throughout (Fig. <xref ref-type="fig" rid="F2">2a</xref>); clypeus without median tubercle; mandibles four teeth; apical margin of labrum truncate without tooth (Fig. <xref ref-type="fig" rid="F2">2d</xref>); mesoscutum with weak transverse wrinkle pattern on disc, posteriorly also with weakly transverse wrinkle pattern (Fig. <xref ref-type="fig" rid="F2">2e</xref>); yellow wings; black scopa. Male can be easily recognized by the presence of black setae patch on medial cell of forewings; apical of <abbrev xmlns:xlink="http://www.w3.org/1999/xlink" xlink:title="the sixth metasomal tergum" id="ABBRID0EWQAE" xlink:type="simple">T6</abbrev> with shallow concavity; front tibia modified (<xref ref-type="bibr" rid="B20">Engel and Gonzalez 2011</xref>).</p><fig id="F1" position="float" orientation="portrait"><object-id xmlns:xlink="http://www.w3.org/1999/xlink" content-type="doi" xlink:type="simple">10.3897/zookeys.997.34935.figure1</object-id><object-id xmlns:xlink="http://www.w3.org/1999/xlink" content-type="arpha" xlink:type="simple">905F27F7-4BCB-5675-96AC-9466282B7AED</object-id><label>Figure 1.</label><caption><p>Thai distribution of <tp:taxon-name><tp:taxon-name-part taxon-name-part-type="genus" reg="Megachile">Megachile</tp:taxon-name-part> (<tp:taxon-name-part taxon-name-part-type="subgenus" reg="Callomegachile">Callomegachile</tp:taxon-name-part>) <tp:taxon-name-part taxon-name-part-type="species" reg="atratiformis">atratiformis</tp:taxon-name-part></tp:taxon-name>.</p></caption><graphic xmlns:xlink="http://www.w3.org/1999/xlink" xlink:href="zookeys-997-095-g001.jpg" position="float" orientation="portrait" xlink:type="simple" id="oo_479630.jpg"><uri content-type="original_file" xlink:type="simple">https://binary.pensoft.net/fig/479630</uri></graphic></fig><fig id="F2" position="float" orientation="portrait"><object-id xmlns:xlink="http://www.w3.org/1999/xlink" content-type="doi" xlink:type="simple">10.3897/zookeys.997.34935.figure2</object-id><object-id xmlns:xlink="http://www.w3.org/1999/xlink" content-type="arpha" xlink:type="simple">4BDE26BD-2C1C-5E0B-B559-3D6D55272FF7</object-id><label>Figure 2.</label><caption><p><tp:taxon-name><tp:taxon-name-part taxon-name-part-type="genus" reg="Megachile">Megachile</tp:taxon-name-part> (<tp:taxon-name-part taxon-name-part-type="subgenus" reg="Callomegachile">Callomegachile</tp:taxon-name-part>) <tp:taxon-name-part taxon-name-part-type="species" reg="atratiformis">atratiformis</tp:taxon-name-part></tp:taxon-name> Meade-Waldo, 1914, female <bold>a</bold> dorsal view <bold>b</bold> lateral view <bold>c</bold> frontal view <bold>d</bold> frontal view of mandible and labrum <bold>e</bold> dorsal view of mesoscutum <bold>f</bold> dorsal view of metasoma <bold>g</bold> lateral view of metasoma and scopa.</p></caption><graphic xmlns:xlink="http://www.w3.org/1999/xlink" xlink:href="zookeys-997-095-g002.jpg" position="float" orientation="portrait" xlink:type="simple" id="oo_479631.jpg"><uri content-type="original_file" xlink:type="simple">https://binary.pensoft.net/fig/479631</uri></graphic></fig></tp:treatment-sec><tp:treatment-sec sec-type="Literature records" id="SECID0ECTAE"><title>Literature records.</title><p>Malaysia. Negeri Sembilan, Pahang (<xref ref-type="bibr" rid="B39">Meade-Waldo 1914</xref>; Gonzalez and Engel 2011; <xref ref-type="bibr" rid="B3">Ascher and Pickering 2020</xref>); Myanmar. Mergui Archipelago in Tanintharyi Region (<xref ref-type="bibr" rid="B39">Meade-Waldo 1914</xref>; Gonzalez and Engel 2011; <xref ref-type="bibr" rid="B3">Ascher and Pickering 2020</xref>); Thailand. Uthai Thani (<xref ref-type="bibr" rid="B20">Engel and Gonzalez 2011</xref>).</p></tp:treatment-sec><tp:treatment-sec sec-type="material" id="SECID0E3TAE"><title>Material examined.</title><p>Female syntype. Myanmar: Tannintharyi Region. “Type H. T.; B.M. TYPE HYM. 2037. 17. a.; <italic><tp:taxon-name><tp:taxon-name-part taxon-name-part-type="genus" reg="Megachile">Megachile</tp:taxon-name-part> <tp:taxon-name-part taxon-name-part-type="species" reg="atrata">atrata</tp:taxon-name-part></tp:taxon-name></italic> (Var), Smith, female; Lower Tenasserim. Mergui, 11–89. C. T. Bingham.; Col. C. T. Bingham 96–30; <tp:taxon-name><tp:taxon-name-part taxon-name-part-type="genus" reg="Megachile">Megachile</tp:taxon-name-part> (<tp:taxon-name-part taxon-name-part-type="subgenus" reg="Eumegachile">Eumegachile</tp:taxon-name-part>) <tp:taxon-name-part taxon-name-part-type="species" reg="atratiformis">atratiformis</tp:taxon-name-part></tp:taxon-name> M.W., G. Meade-Waldo det., Type, female; <named-content xmlns:xlink="http://www.w3.org/1999/xlink" content-type="dwc:institutional_code" xlink:type="simple">NHMUK</named-content> 013379843”; Thailand. Nong Khai Province: 1♀, Phon Phisai district, Cowboy Coffee, <named-content xmlns:xlink="http://www.w3.org/1999/xlink" content-type="dwc:verbatimCoordinates" xlink:type="simple"><named-content content-type="geo-json" specific-use="{&#34;type&#34;:&#34;Point&#34;,&#34;coordinates&#34;:[103.104989,18.102764]}" id="NCID0EDVAE" xlink:type="simple">18°6'9.95"N, 103°6'17.96"E</named-content></named-content>, Alt. 147.65 m, 15-I-2017, coll. N. Warrit et al. (leg. NC and NW). Ubon Ratchathani Province: 1♀, Phu Jong Na Yoi Nat. P., Kaeng Ka Lao, <named-content xmlns:xlink="http://www.w3.org/1999/xlink" content-type="dwc:verbatimCoordinates" xlink:type="simple"><named-content content-type="geo-json" specific-use="{&#34;type&#34;:&#34;Point&#34;,&#34;coordinates&#34;:[105.276958,14.436383]}" id="NCID0ELVAE" xlink:type="simple">14°26'10.98"N, 105°16'37.05"E</named-content></named-content>, Alt. 322 m, 5-I-2019, coll. N. Warrit et al (leg. NC and NW).</p></tp:treatment-sec><tp:treatment-sec sec-type="Floral records" id="SECID0EQVAE"><title>Floral records.</title><p><xref ref-type="bibr" rid="B20">Engel and Gonzalez (2011)</xref> noted the species was captured on an indigenous tree, <italic><tp:taxon-name><tp:taxon-name-part taxon-name-part-type="genus" reg="Dipterocarpus">Dipterocarpus</tp:taxon-name-part> <tp:taxon-name-part taxon-name-part-type="species" reg="obtusifolius">obtusifolius</tp:taxon-name-part></tp:taxon-name></italic> Teijsman &amp; Miquel.</p></tp:treatment-sec><tp:treatment-sec sec-type="comments" id="SECID0EFWAE"><title>Comments.</title><p>Meade-Waldo’s original material was composite (<xref ref-type="bibr" rid="B20">Engel and Gonzalez 2011</xref>) so we exclude from the distribution records from Middle Tenasserim: Haundraw [also known as Houngdarau] Valley in Myanmar (= <italic><tp:taxon-name><tp:taxon-name-part taxon-name-part-type="genus" reg="Megachile">M.</tp:taxon-name-part> <tp:taxon-name-part taxon-name-part-type="species" reg="odontophorum">odontophorum</tp:taxon-name-part></tp:taxon-name></italic>) and also from Penang in Malaysia.</p></tp:treatment-sec><ref-list><ref id="B20"><mixed-citation xmlns:xlink="http://www.w3.org/1999/xlink" xlink:type="simple"><person-group><name name-style="western"><surname>Engel</surname><given-names>MS</given-names></name><name name-style="western"><surname>Gonzalez</surname><given-names>VH</given-names></name></person-group> (<year>2011</year>) <article-title><italic><tp:taxon-name><tp:taxon-name-part taxon-name-part-type="genus">Alocanthedon</tp:taxon-name-part></tp:taxon-name></italic>, a new subgenus of <italic><tp:taxon-name><tp:taxon-name-part taxon-name-part-type="genus">Chalicodoma</tp:taxon-name-part></tp:taxon-name></italic> from Southeast Asia (<tp:taxon-name><tp:taxon-name-part taxon-name-part-type="order">Hymenoptera</tp:taxon-name-part></tp:taxon-name>, <tp:taxon-name><tp:taxon-name-part taxon-name-part-type="family">Megachilidae</tp:taxon-name-part></tp:taxon-name>).</article-title><source>ZooKeys</source><volume>101</volume>: <fpage>51</fpage>–<lpage>80</lpage>. <ext-link xlink:type="simple" ext-link-type="doi" xlink:href="10.3897/zookeys.101.1182">https://doi.org/10.3897/zookeys.101.1182</ext-link></mixed-citation></ref><ref id="B39"><mixed-citation xmlns:xlink="http://www.w3.org/1999/xlink" xlink:type="simple"><person-group><name name-style="western"><surname>Meade-Waldo</surname><given-names>G</given-names></name></person-group> (<year>1914</year>) <article-title>Note on the <tp:taxon-name><tp:taxon-name-part taxon-name-part-type="order">Hymenoptera</tp:taxon-name-part></tp:taxon-name> in the collection of the British Museum, with descriptions of new species.</article-title><source>Annals and Magazine of Natural History</source><volume>14</volume>: <fpage>450</fpage>–<lpage>464</lpage>. <ext-link xlink:type="simple" ext-link-type="doi" xlink:href="10.1080/00222931408693601">https://doi.org/10.1080/00222931408693601</ext-link></mixed-citation></ref><ref id="B3"><mixed-citation xmlns:xlink="http://www.w3.org/1999/xlink" xlink:type="simple"><person-group><name name-style="western"><surname>Ascher</surname><given-names>JS</given-names></name><name name-style="western"><surname>Pickering</surname><given-names>J</given-names></name></person-group> (<year>2020</year>) Bee Species Guide (<tp:taxon-name><tp:taxon-name-part taxon-name-part-type="order">Hymenoptera</tp:taxon-name-part></tp:taxon-name>: <tp:taxon-name><tp:taxon-name-part taxon-name-part-type="superfamily">Apoidea</tp:taxon-name-part></tp:taxon-name>: <tp:taxon-name><tp:taxon-name-part taxon-name-part-type="clade">Anthophila</tp:taxon-name-part></tp:taxon-name>). http:// <ext-link xlink:type="simple" ext-link-type="uri" xlink:href="http://www.discoverlife.org/mp/20q?guide=Apoidea_species">www.discoverlife.org/mp/20q?guide=Apoidea_species</ext-link> [Draft 5, last accessed 15 July 2019]</mixed-citation></ref></ref-list></tp:taxon-treatment>
