# Supplementary material for: Resin bees of genus Megachile, subgenera Callomegachile and Carinula (Hymenoptera, Megachilidae) from Thailand with description of a new species
Source: Zookeys. 2020 Nov 25;997:95–144. doi: 10.3897/zookeys.997.34935 (PMC7710695; doi:10.3897/zookeys.997.34935)
Supplement: XML Treatment for Megachile (Callomegachile) disjuncta [file zookeys.997.34935-treatment4.xml]

<!DOCTYPE tp:taxon-treatment
  PUBLIC "-//TaxonX//DTD Taxonomic Treatment Publishing DTD v0 20100105//EN" "tax-treatment-NSO.dtd">
<tp:taxon-treatment xmlns:tp="http://www.plazi.org/taxpub"><tp:treatment-meta><kwd-group><label>Taxon classification</label><kwd><named-content xmlns:xlink="http://www.w3.org/1999/xlink" content-type="kingdom">Animalia</named-content></kwd><kwd><named-content xmlns:xlink="http://www.w3.org/1999/xlink" content-type="order">Hymenoptera</named-content></kwd><kwd><named-content xmlns:xlink="http://www.w3.org/1999/xlink" content-type="family">Megachilidae</named-content></kwd></kwd-group><mixed-citation publication-type="journal"><person-group><name><surname>Chatthanabun</surname><given-names>Nontawat</given-names></name><name><surname>Ascher</surname><given-names>John S.</given-names></name><name><surname>Pinkaew</surname><given-names>Nantasak</given-names></name><name><surname>Thanoosing</surname><given-names>Chawatat</given-names></name><name><surname>Traiyasut</surname><given-names>Prapun</given-names></name><name><surname>Warrit</surname><given-names>Natapot</given-names></name></person-group><article-title>Resin bees of genus <italic><tp:taxon-name><tp:taxon-name-part taxon-name-part-type="genus" reg="Megachile">Megachile</tp:taxon-name-part></tp:taxon-name></italic>, subgenera <italic><tp:taxon-name><tp:taxon-name-part taxon-name-part-type="genus" reg="Callomegachile">Callomegachile</tp:taxon-name-part></tp:taxon-name></italic> and <italic><tp:taxon-name><tp:taxon-name-part taxon-name-part-type="genus" reg="Carinula">Carinula</tp:taxon-name-part></tp:taxon-name></italic> (<tp:taxon-name><tp:taxon-name-part taxon-name-part-type="order">Hymenoptera</tp:taxon-name-part></tp:taxon-name>, <tp:taxon-name><tp:taxon-name-part taxon-name-part-type="family">Megachilidae</tp:taxon-name-part></tp:taxon-name>) from Thailand with description of a new species</article-title><source>Zookeys</source><day>25</day><month>11</month><year>2020</year><volume>997</volume><fpage>95</fpage><lpage>144</lpage><pub-id pub-id-type="doi">10.3897/zookeys.997.34935</pub-id></mixed-citation></tp:treatment-meta><tp:nomenclature><tp:taxon-name><object-id xmlns:xlink="http://www.w3.org/1999/xlink" content-type="arpha" xlink:type="simple">0559D61D-2DD8-5C44-B637-8A8BFDD05DFF</object-id>
            <tp:taxon-name-part taxon-name-part-type="genus" reg="Megachile">Megachile</tp:taxon-name-part> (<tp:taxon-name-part taxon-name-part-type="subgenus" reg="Callomegachile">Callomegachile</tp:taxon-name-part>) <tp:taxon-name-part taxon-name-part-type="species" reg="disjuncta">disjuncta</tp:taxon-name-part></tp:taxon-name><tp:taxon-authority>(Fabricius, 1781)</tp:taxon-authority><xref ref-type="fig" rid="F3">Figs 3</xref><xref ref-type="fig" rid="F4">, 4</xref><xref ref-type="fig" rid="F5">, 5</xref><tp:nomenclature-citation-list><tp:nomenclature-citation><tp:taxon-name>
                <tp:taxon-name-part taxon-name-part-type="genus" reg="Apis">Apis</tp:taxon-name-part> <tp:taxon-name-part taxon-name-part-type="species" reg="disjuncta">disjuncta</tp:taxon-name-part></tp:taxon-name><comment>Fabricius, 1781: 481. Female type (<named-content xmlns:xlink="http://www.w3.org/1999/xlink" content-type="dwc:institutional_code" xlink:type="simple">ZMUC</named-content>, not examined) “America” [erroneous; surely from Asia, and perhaps from India].</comment></tp:nomenclature-citation><tp:nomenclature-citation><tp:taxon-name>
                <tp:taxon-name-part taxon-name-part-type="genus" reg="Anthophora">Anthophora</tp:taxon-name-part> <tp:taxon-name-part taxon-name-part-type="species" reg="disjuncta">disjuncta</tp:taxon-name-part></tp:taxon-name><comment>: Fabricius, 1804: 374.</comment></tp:nomenclature-citation><tp:nomenclature-citation><tp:taxon-name>
                <tp:taxon-name-part taxon-name-part-type="genus" reg="Trachusa">Trachusa</tp:taxon-name-part> <tp:taxon-name-part taxon-name-part-type="species" reg="disjuncta">disjuncta</tp:taxon-name-part></tp:taxon-name><comment>: Jurine, 1807: 251.</comment></tp:nomenclature-citation><tp:nomenclature-citation><tp:taxon-name>
                <tp:taxon-name-part taxon-name-part-type="genus" reg="Megachile">Megachile</tp:taxon-name-part> <tp:taxon-name-part taxon-name-part-type="species" reg="disjuncta">disjuncta</tp:taxon-name-part></tp:taxon-name><comment>: Lepeletier, 1841: 331.</comment></tp:nomenclature-citation><tp:nomenclature-citation><tp:taxon-name>
                <tp:taxon-name-part taxon-name-part-type="genus" reg="Megachile">Megachile</tp:taxon-name-part> (<tp:taxon-name-part taxon-name-part-type="subgenus" reg="Pseudomegachile">Pseudomegachile</tp:taxon-name-part>) <tp:taxon-name-part taxon-name-part-type="species" reg="disjuncta">disjuncta</tp:taxon-name-part></tp:taxon-name><comment>: Friese, 1911: 207.</comment></tp:nomenclature-citation><tp:nomenclature-citation><tp:taxon-name>
                <tp:taxon-name-part taxon-name-part-type="genus" reg="Chalicodoma">Chalicodoma</tp:taxon-name-part> (<tp:taxon-name-part taxon-name-part-type="subgenus" reg="Callomegachile">Callomegachile</tp:taxon-name-part>) <tp:taxon-name-part taxon-name-part-type="species" reg="disjuncta">disjuncta</tp:taxon-name-part></tp:taxon-name><comment>: Michener, 1965: 191.</comment></tp:nomenclature-citation></tp:nomenclature-citation-list></tp:nomenclature><tp:treatment-sec sec-type="diagnosis" id="SECID0EE2AE"><title>Diagnosis.</title><p>Female can be recognized by its medium body size (13–18 mm); black body covered with black hairs throughout, except propodeal triangle and <abbrev xmlns:xlink="http://www.w3.org/1999/xlink" xlink:title="the first metasomal tergum" xlink:type="simple">T1</abbrev> with white hairs (Fig. <xref ref-type="fig" rid="F4">4a</xref>); apical margin of clypeus with two small tubercles (Fig. <xref ref-type="fig" rid="F4">4d</xref>); mandibles five teeth with two stout apical teeth at apex and three small teeth basally; labrum rectangle; apical margin of clypeus truncate with two lateral teeth (Fig. <xref ref-type="fig" rid="F4">4e</xref>); wings hyaline except fuscous apical part; black scopa (orange in part in females of the superficially similar leafcutter bee <tp:taxon-name><tp:taxon-name-part taxon-name-part-type="genus" reg="Megachile">M.</tp:taxon-name-part> (<tp:taxon-name-part taxon-name-part-type="subgenus" reg="Aethomegachile">Aethomegachile</tp:taxon-name-part>) <tp:taxon-name-part taxon-name-part-type="species" reg="conjuncta">conjuncta</tp:taxon-name-part></tp:taxon-name> Smith, 1853 which also has a shorter and less parallel-sided metasoma, finer tergal punctures, and cutting edges on mandibles). Male is similar to female except paraocular area and apical margin of clypeus with white hairs (Fig. <xref ref-type="fig" rid="F5">5c</xref>); mandibles three teeth; labrum rectangle with round corners (Fig. <xref ref-type="fig" rid="F5">5d</xref>).</p><fig id="F3" position="float" orientation="portrait"><object-id xmlns:xlink="http://www.w3.org/1999/xlink" content-type="doi" xlink:type="simple">10.3897/zookeys.997.34935.figure3</object-id><object-id xmlns:xlink="http://www.w3.org/1999/xlink" content-type="arpha" xlink:type="simple">59E2BE4D-00B3-5E91-8205-F52796AF8CE4</object-id><label>Figure 3.</label><caption><p>Thai distribution of <tp:taxon-name><tp:taxon-name-part taxon-name-part-type="genus" reg="Megachile">Megachile</tp:taxon-name-part> (<tp:taxon-name-part taxon-name-part-type="subgenus" reg="Callomegachile">Callomegachile</tp:taxon-name-part>) <tp:taxon-name-part taxon-name-part-type="species" reg="disjuncta">disjuncta</tp:taxon-name-part></tp:taxon-name>.</p></caption><graphic xmlns:xlink="http://www.w3.org/1999/xlink" xlink:href="zookeys-997-095-g003.jpg" position="float" orientation="portrait" xlink:type="simple" id="oo_479632.jpg"><uri content-type="original_file" xlink:type="simple">https://binary.pensoft.net/fig/479632</uri></graphic></fig><fig id="F4" position="float" orientation="portrait"><object-id xmlns:xlink="http://www.w3.org/1999/xlink" content-type="doi" xlink:type="simple">10.3897/zookeys.997.34935.figure4</object-id><object-id xmlns:xlink="http://www.w3.org/1999/xlink" content-type="arpha" xlink:type="simple">0818DCC4-4AE6-50E4-B9E9-27BE742DE29E</object-id><label>Figure 4.</label><caption><p><tp:taxon-name><tp:taxon-name-part taxon-name-part-type="genus" reg="Megachile">Megachile</tp:taxon-name-part> (<tp:taxon-name-part taxon-name-part-type="subgenus" reg="Callomegachile">Callomegachile</tp:taxon-name-part>) <tp:taxon-name-part taxon-name-part-type="species" reg="disjuncta">disjuncta</tp:taxon-name-part></tp:taxon-name> (Fabricius, 1781), female <bold>a</bold> dorsal view <bold>b</bold> lateral view <bold>c</bold> frontal view <bold>d</bold> oblique view of clypeal margin <bold>e</bold> frontal view of mandible and labrum <bold>f</bold> dorsal view of metasoma <bold>g</bold> lateral view of metasoma and scopa.</p></caption><graphic xmlns:xlink="http://www.w3.org/1999/xlink" xlink:href="zookeys-997-095-g004.jpg" position="float" orientation="portrait" xlink:type="simple" id="oo_479633.jpg"><uri content-type="original_file" xlink:type="simple">https://binary.pensoft.net/fig/479633</uri></graphic></fig></tp:treatment-sec><tp:treatment-sec sec-type="Literature records" id="SECID0EQ5AE"><title>Literature records.</title><p>China. Anhui, Beijing, Fujian, Guangxi Zhuang, Guizhou, Hainan, Hebei, Hunan, Jiangsu, Jiangxi, Shandong, Shanghai, Shanxi, Sichuan, Zhejiang; India. Andaman and Nicobar Islands: Long Island (notable records from <xref ref-type="bibr" rid="B11">Cockerell 1912</xref>), Andhra Pradesh, Chandigarh, Haryana, Karnataka, Maharashtra, Puducherry, Tamil Nadu, Uttarakhand (<xref ref-type="bibr" rid="B36">Lepeletier 1841</xref>; <xref ref-type="bibr" rid="B55">Smith 1873</xref>; <xref ref-type="bibr" rid="B29">Gribodo 1884</xref>; <xref ref-type="bibr" rid="B7">Bingham 1897</xref>; <xref ref-type="bibr" rid="B9">Cameron 1907</xref>; <xref ref-type="bibr" rid="B25">Friese 1911</xref>; <xref ref-type="bibr" rid="B11">Cockerell 1912</xref>; <xref ref-type="bibr" rid="B12">Cockerell 1919</xref>; <xref ref-type="bibr" rid="B23">Flectcher 1920</xref>; <xref ref-type="bibr" rid="B17">Dover 1921</xref>; <xref ref-type="bibr" rid="B52">Schulthess-Rechberg 1935</xref>; <xref ref-type="bibr" rid="B2">Ascher et al. 2016</xref>); Indonesia. Java, Sumatra (<xref ref-type="bibr" rid="B29">Gribodo 1884</xref>; <xref ref-type="bibr" rid="B52">Schulthess-Rechberg 1935</xref>; <xref ref-type="bibr" rid="B2">Ascher et al. 2016</xref>); Madagascar. Antananarivo, Bourbon, Toamasina (<xref ref-type="bibr" rid="B29">Gribodo 1884</xref>; Grandidier 1890; Pauly 2001; <xref ref-type="bibr" rid="B2">Ascher et al. 2016</xref>); Malaysia. Kelantan, Kepong, Kuala Lumpur, Negeri Sembilan, Penang, Selangor, (<xref ref-type="bibr" rid="B2">Ascher et al. 2016</xref>); Mauritius. Rodrigues Island (<xref ref-type="bibr" rid="B55">Smith 1873</xref>; <xref ref-type="bibr" rid="B29">Gribodo 1884</xref>; <xref ref-type="bibr" rid="B7">Bingham 1897</xref>; <xref ref-type="bibr" rid="B9">Cameron 1907</xref>; Pauly 2001; <xref ref-type="bibr" rid="B2">Ascher et al. 2016</xref>); Myanmar. Tenasserim (<xref ref-type="bibr" rid="B7">Bingham 1897</xref>; <xref ref-type="bibr" rid="B23">Flectcher 1920</xref>; <xref ref-type="bibr" rid="B17">Dover 1921</xref>; <xref ref-type="bibr" rid="B52">Schulthess-Rechberg 1935</xref>); Reunion. (Pauly 2001; <xref ref-type="bibr" rid="B2">Ascher et al. 2016</xref>); Seychelles. Mahe, Morne Blanc, Praslin Island (<xref ref-type="bibr" rid="B9">Cameron 1907</xref>; <xref ref-type="bibr" rid="B11">Cockerell 1912</xref>; Pauly 2001; <xref ref-type="bibr" rid="B2">Ascher et al. 2016</xref>); Singapore. (<xref ref-type="bibr" rid="B2">Ascher et al. 2016</xref>); Sri Lanka. Hambantota, Puttalam (<xref ref-type="bibr" rid="B2">Ascher et al. 2016</xref>); Vietnam. Thai Binh (<xref ref-type="bibr" rid="B3">Ascher and Pickering 2020</xref>). Additional records based on images on iNaturalist are from Bangkok, Chaiyaphum, Surat Thani, and Udon Thani Provinces (credit: lennyworthington 2017; nopcoeur 2018; bernhard_hiller 2019; tonykris 2019; alexeyreshchikov 2020).</p><fig id="F5" position="float" orientation="portrait"><object-id xmlns:xlink="http://www.w3.org/1999/xlink" content-type="doi" xlink:type="simple">10.3897/zookeys.997.34935.figure5</object-id><object-id xmlns:xlink="http://www.w3.org/1999/xlink" content-type="arpha" xlink:type="simple">4C40F39E-5073-5976-8639-9209565FB657</object-id><label>Figure 5.</label><caption><p><tp:taxon-name><tp:taxon-name-part taxon-name-part-type="genus" reg="Megachile">Megachile</tp:taxon-name-part> (<tp:taxon-name-part taxon-name-part-type="subgenus" reg="Callomegachile">Callomegachile</tp:taxon-name-part>) <tp:taxon-name-part taxon-name-part-type="species" reg="disjuncta">disjuncta</tp:taxon-name-part></tp:taxon-name> (Fabricius, 1781), male <bold>a</bold> dorsal view <bold>b</bold> lateral view <bold>c</bold> frontal view <bold>d</bold> frontal view of mandible and labrum <bold>e</bold> frontal view of T7 <bold>f</bold> ventral view of metasomal sterna <bold>g</bold> dorsal (left) and ventral (right) views of penis <bold>h</bold> dorsal view of S8 <bold>i</bold> T7 <bold>j</bold> S5.</p></caption><graphic xmlns:xlink="http://www.w3.org/1999/xlink" xlink:href="zookeys-997-095-g005.jpg" position="float" orientation="portrait" xlink:type="simple" id="oo_479634.jpg"><uri content-type="original_file" xlink:type="simple">https://binary.pensoft.net/fig/479634</uri></graphic></fig></tp:treatment-sec><tp:treatment-sec sec-type="material" id="SECID0EKEAG"><title>Material examined.</title><p>Thailand. Ayutthaya Province: 1♀, XI-1961, coll. unknown (leg. NC and NW); 1♀, Beung Pra ram, 01-VIII-1970, coll. unknown (leg. NC and NW). Bangkok Province: 1♀, Phra Nakhon, 05-I-1960, coll. unknown (leg. NC and NW); 1♀, Phra Nakhon, 12-VII-1960, coll. unknown (leg. NC and NW); 1♀, 15-II-1963, coll. unknown (leg. NC and NW); 1♀, Nong Khaem district, 16-IX-1966, coll. Wanida (leg. NC and NW); 1♀, Bang Khen district, 19-VII-1969, coll. unknown (leg. NC and NW); 1♀, Thonburi district, 01-VII-1970, coll. unknown (leg. NC and NW); 1♀, Sa Torn district, Thungmahamek subdistrict, 22-IV-1971, coll. unknown (leg. NC and NW); 1♀, 05-VIII-1971, coll. unknown (leg. NC and NW); 1♀, Sathorn district, Soi Suanglu1, 05-X-2009, coll. K. Attasopa (leg. NC and NW); 1♀, Sathorn district, Soi Suanglu1, 06-X-2009, coll. K. Attasopa (leg. NC and NW). Chanthaburi Province: 1♀, Tha Mai district, 19-IX-1969, coll. unknown (leg. NC and NW); 1♀, Makam district, 25-III-2015, coll. N. Chatthanabun (leg. NC); 1♀, 08-V-1956, coll. unknown (leg. NC and NW); 1♀, Bang Pra district, 08-X-1963, coll. unknown (leg. NC and NW); 1♀, Ang Sila, 04-VII-1970, coll. Nonglak (leg. NC and NW); 1♀, Sriracha district, Bang Pra Reservoir, 04-VII-1971, coll. unknown (leg. NC and NW); 1♀, Mueang district, Soi Na Khao Bor Yang, <named-content xmlns:xlink="http://www.w3.org/1999/xlink" content-type="dwc:verbatimCoordinates" xlink:type="simple"><named-content content-type="geo-json" specific-use="{&#34;type&#34;:&#34;Point&#34;,&#34;coordinates&#34;:[100.966549,13.102835]}" id="NCID0ETEAG" xlink:type="simple">13°6'10.2066"N, 100°57'59.5764"E</named-content></named-content>, Alt. 15.86 m, 27-VII-2017, coll. P. Traiyasut (leg. NC and NW). Chiang Mai Province: 1♀, 09-VII-1959, coll. Unknown (leg. NC and NW); 39 ♀, Mueang district, Suthep subdistrict, Faculty of Agriculture Chiang Mai University, <named-content xmlns:xlink="http://www.w3.org/1999/xlink" content-type="dwc:verbatimCoordinates" xlink:type="simple"><named-content content-type="geo-json" specific-use="{&#34;type&#34;:&#34;Point&#34;,&#34;coordinates&#34;:[98.959145,18.794077]}" id="NCID0E2EAG" xlink:type="simple">18°47'38.6772"N, 98°57'32.9220"E</named-content></named-content>, Alt. 391 m, 19-VII-2015, coll. Warrit et al. (leg. NC and NW); 17♂, Mueang district, Mae Hia subdistrict, <named-content xmlns:xlink="http://www.w3.org/1999/xlink" content-type="dwc:verbatimCoordinates" xlink:type="simple"><named-content content-type="geo-json" specific-use="{&#34;type&#34;:&#34;Point&#34;,&#34;coordinates&#34;:[98.927672,18.764202]}" id="NCID0EDFAG" xlink:type="simple">18°45'51.1272"N, 98°55'39.6192"E</named-content></named-content>, Alt. 232 m, 19-VII-2015, coll. Warrit et al. (leg. NC and NW). Chiang Rai Province: 1♀, Pan district, 17-I-2009, coll. T. Yusing (leg. NC and NW). Loei Province: 1♀, Phu Kradueng district, Phu Kradueng National Park, <named-content xmlns:xlink="http://www.w3.org/1999/xlink" content-type="dwc:verbatimCoordinates" xlink:type="simple"><named-content content-type="geo-json" specific-use="{&#34;type&#34;:&#34;Point&#34;,&#34;coordinates&#34;:[101.836594,16.872915]}" id="NCID0ELFAG" xlink:type="simple">16°52'22.4934"N, 101°50'11.7384"E</named-content></named-content>, Alt. 506.28 m, 29-V-2016, coll. Warrit et al. (leg. NC and NW). Kanchanaburi Province: 12♂, Sai Yok district, Wang Krachae subdistrict, <named-content xmlns:xlink="http://www.w3.org/1999/xlink" content-type="dwc:verbatimCoordinates" xlink:type="simple"><named-content content-type="geo-json" specific-use="{&#34;type&#34;:&#34;Point&#34;,&#34;coordinates&#34;:[99.058490,14.165769]}" id="NCID0ETFAG" xlink:type="simple">14°9'56.7678"N, 99°3'30.5640"E</named-content></named-content>, Alt. 101.80 m, 24-VI-2016, coll. Warrit et al. (leg. NC and NW); 2♂, Sai Yok district, Wang Krachae subdistrict, <named-content xmlns:xlink="http://www.w3.org/1999/xlink" content-type="dwc:verbatimCoordinates" xlink:type="simple"><named-content content-type="geo-json" specific-use="{&#34;type&#34;:&#34;Point&#34;,&#34;coordinates&#34;:[99.051924,14.185159]}" id="NCID0E2FAG" xlink:type="simple">14°11'6.5724"N, 99°3'6.9258"E</named-content></named-content>, Alt. 102.30 m, 24-VI-2016, coll. Warrit et al. (leg. NC and NW). Lop Buri Province: 1♀, 10-IX-2013, coll. Warrit (leg. NC and NW). Nakhon Nayok Province: 1♀, Khao Yai National Park, 06-IX-1970, coll. unknown (leg. NC and NW). Nakhon Pathom Province: 1♂, Kamphaeng Saen district, Kasetsart University Kamphaeng Saen campus, 06-II-2008, coll. Patneti (leg. NC and NW); 1♂, Kamphaeng Saen district, Kasetsart University Kamphaeng Saen campus, 15-VI-2011, coll. Patneti (leg. NC and NW); 1♀, Kamphaeng Saen district, Kasetsart University Kamphaeng Saen campus, 30-XI-2013, coll. Sunita (leg. NC and NW); 1♀, 4♂, Kamphaeng Saen district, <named-content xmlns:xlink="http://www.w3.org/1999/xlink" content-type="dwc:verbatimCoordinates" xlink:type="simple"><named-content content-type="geo-json" specific-use="{&#34;type&#34;:&#34;Point&#34;,&#34;coordinates&#34;:[99.875868,13.749553]}" id="NCID0EDGAG" xlink:type="simple">13°44'58.3908"N, 99°52'33.1242"E</named-content></named-content>, Alt. 14 m, 10-VII-2015, coll. Warrit et al. (leg. NC and NW); 1♀, Kamphaeng Saen district, Kasetsart University Kamphaeng Saen campus, 26-I-2016, coll. Noppasiri (leg. NC and NW); 1♀, Kamphaeng Saen district, Kasetsart University Kamphaeng Saen campus, 20-III-2016, coll. K. Laesen (leg. NC and NW); 1♀, Kamphaeng Saen district, Kasetsart University Kamphaeng Saen campus, 29-III-2016, coll. Jirawat (leg. NC and NW); 1♀, Kamphaeng Saen district, Kasetsart University Kamphaeng Saen campus, 14-IV-2016, coll. Adisak (leg. NC and NW); 1♂, Kamphaeng Saen district, Kasetsart University Kamphaeng Saen campus, 11-V-2016, coll. Vilunda (leg. NC and NW); 1♂, Kamphaeng Saen district, Kasetsart University Kamphaeng Saen campus, 04-IX-2016, coll. S. Laengsaruk (leg. NC and NW); 5♀, Kamphaeng Saen district, <named-content xmlns:xlink="http://www.w3.org/1999/xlink" content-type="dwc:verbatimCoordinates" xlink:type="simple"><named-content content-type="geo-json" specific-use="{&#34;type&#34;:&#34;Point&#34;,&#34;coordinates&#34;:[100.009973,14.009752]}" id="NCID0ELGAG" xlink:type="simple">14°0'35.1072"N, 100°0'35.9028"E</named-content></named-content>, Alt. 11 m, 12-II-2017, coll. N. Chatthanabun, N. Warrit and V. Sivayyapram (leg. NC and NW). Nakhon Ratchasima Province: 1♀, Pak Chong, 06-I-1964, coll. unknown (leg. NC and NW); 1♀, Pak Chong, 28-VII-1969, coll. W. Sooksri (leg. NC and NW). Nonthaburi Province: 1♀, Pak Kred district, Khlong Phapha, coll. unknown (leg. NC and NW). Pathum Thani Province: 1♂, Ban Ngew district, Samkok subdistrict, Pai rom temple, 18-II-1968, coll. Chairoj (leg. NC and NW); 1♂, 18-II-1968, coll. Rojnee (leg. NC and NW). Phayao Province: 1♂, Mueang district, Mae Ka subdistrict, Phayao University, 03-I-2009, coll. Saowalak (leg. NC and NW); 16♂, Mueang district, Mae Ka subdistrict, Phayao University, 01-VI-2012, coll. Warrit et al. (leg. NW); 1♀, Mae Ka, Phayao University, <named-content xmlns:xlink="http://www.w3.org/1999/xlink" content-type="dwc:verbatimCoordinates" xlink:type="simple"><named-content content-type="geo-json" specific-use="{&#34;type&#34;:&#34;Point&#34;,&#34;coordinates&#34;:[99.877929,19.045931]}" id="NCID0ETGAG" xlink:type="simple">19°2'45.3510"N, 99°52'40.5438"E</named-content></named-content>, Alt. 464.26 m, 5-VII-2016, coll. Warrit et al. (leg. NC and NW). Ratchaburi Province: 1♀, 22-VIII-1970, coll. unknown (leg. NC and NW); 1♀, 17-VIII-1973, coll. Pinpong (leg. NC and NW); 2♀, Potharam district, <named-content xmlns:xlink="http://www.w3.org/1999/xlink" content-type="dwc:verbatimCoordinates" xlink:type="simple"><named-content content-type="geo-json" specific-use="{&#34;type&#34;:&#34;Point&#34;,&#34;coordinates&#34;:[99.894005,13.747224]}" id="NCID0E2GAG" xlink:type="simple">13°44'50.0070"N, 99°53'38.4180"E</named-content></named-content>, Alt. 6 m, 13-VII-2015, coll. Warrit et al. (leg. NC and NW); 1♀, 01-V-2017, coll. Pornchanok (leg. NC and NW). Rayong Province: 1♀, Ban Pae, 03-VIII-1971, coll. unknown (leg. NC and NW). Samut Prakan Province: 1♂, Park Nam district, 11-VIII-1963, coll. P. Sakulmon (leg. NC and NW). Samut Sakhon Province: 1♂, Banpaew district, 19-VIII-2014, coll. P. Tangtorwongsakul (leg. NC and NW). Saraburi Province: 1♀, 30-VIII-1960, coll. B. Pasook (leg. NC and NW); 1♀, Muak Lek, 03-VIII-1967, coll. unknown (leg. NC and NW); 1♀, Phu Khae, 04-II-1968, coll. Decha (leg. NC and NW); 1♀, Muak Lek, 03-VIII-1971, coll. Unknown (leg. NC and NW). Suphan Buri Province: 1♀, 13-IV-2015, coll. Kaewkan (leg. NC and NW). Trat Province: 1♀, Mueang district, Ao Yai, 23-III-2015, coll. N. Chatthanabun (leg. NC). Trang Province: 1♂, Na Yong district, <named-content xmlns:xlink="http://www.w3.org/1999/xlink" content-type="dwc:verbatimCoordinates" xlink:type="simple"><named-content content-type="geo-json" specific-use="{&#34;type&#34;:&#34;Point&#34;,&#34;coordinates&#34;:[99.776002,7.552247]}" id="NCID0EDHAG" xlink:type="simple">7°33'8.0892"N, 99°46'33.6072"E</named-content></named-content>, Alt. 24 m, 11-VI-2015, coll. Warrit et al. (leg. NC and NW). Ubon Ratchathani Province: 1♂, Trakan Phuetphon district, Sarin lake view village, 03-VIII-2014, coll. N. Chatthanabun (leg. NC). Unknown localities: 1♂, 16-VIII-1960, coll. unknown (leg. NC and NW); 1♀, 01-I-1965, coll. unknown (leg. NC and NW); 2♀, 2♂, coll. unknown (leg. NC and NW).</p></tp:treatment-sec><tp:treatment-sec sec-type="Floral records" id="SECID0EIHAG"><title>Floral records.</title><p>Throughout Thailand, <tp:taxon-name><tp:taxon-name-part taxon-name-part-type="genus" reg="Megachile">M.</tp:taxon-name-part> (<tp:taxon-name-part taxon-name-part-type="subgenus" reg="Callomegachile">Callomegachile</tp:taxon-name-part>) <tp:taxon-name-part taxon-name-part-type="species" reg="disjuncta">disjuncta</tp:taxon-name-part></tp:taxon-name> can be found abundantly in many agricultural plots that are planted with <italic><tp:taxon-name><tp:taxon-name-part taxon-name-part-type="genus" reg="Crotalaria">Crotalaria</tp:taxon-name-part> <tp:taxon-name-part taxon-name-part-type="species" reg="juncea">juncea</tp:taxon-name-part></tp:taxon-name></italic> L., a common plant species grown for providing essential nitrogen element to many crop plants in Thailand. Also, a common weed, <italic><tp:taxon-name><tp:taxon-name-part taxon-name-part-type="genus" reg="Bidens">Bidens</tp:taxon-name-part> <tp:taxon-name-part taxon-name-part-type="species" reg="pilosa">pilosa</tp:taxon-name-part></tp:taxon-name></italic> L., is frequently visited by the species. One record of <tp:taxon-name><tp:taxon-name-part taxon-name-part-type="genus" reg="Megachile">M.</tp:taxon-name-part> (<tp:taxon-name-part taxon-name-part-type="subgenus" reg="Callomegachile">Callomegachile</tp:taxon-name-part>) <tp:taxon-name-part taxon-name-part-type="species" reg="disjuncta">disjuncta</tp:taxon-name-part></tp:taxon-name> was found on <italic><tp:taxon-name><tp:taxon-name-part taxon-name-part-type="genus" reg="Cratoxylum">Cratoxylum</tp:taxon-name-part> <tp:taxon-name-part taxon-name-part-type="species" reg="cochinchinense">cochinchinense</tp:taxon-name-part></tp:taxon-name></italic> (Lour.) Blume.</p></tp:treatment-sec><tp:treatment-sec sec-type="comments" id="SECID0ELJAG"><title>Comments.</title><p>Female somewhat superficially resembles <tp:taxon-name><tp:taxon-name-part taxon-name-part-type="genus" reg="Megachile">M.</tp:taxon-name-part> (<tp:taxon-name-part taxon-name-part-type="subgenus" reg="Aethomegachile">Aethomegachile</tp:taxon-name-part>) <tp:taxon-name-part taxon-name-part-type="species" reg="conjuncta">conjuncta</tp:taxon-name-part></tp:taxon-name> in size and overall appearance.</p></tp:treatment-sec><ref-list><ref id="B11"><mixed-citation xmlns:xlink="http://www.w3.org/1999/xlink" xlink:type="simple"><person-group><name name-style="western"><surname>Cockerell</surname><given-names>TDA</given-names></name></person-group> (<year>1912</year>) <article-title><tp:taxon-name><tp:taxon-name-part taxon-name-part-type="order">Hymenoptera</tp:taxon-name-part></tp:taxon-name>, <tp:taxon-name><tp:taxon-name-part taxon-name-part-type="superfamily">Apoidea</tp:taxon-name-part></tp:taxon-name>.</article-title><source>The Transactions of the Linnean Society of London</source><volume>15</volume>(<issue>2</issue>): <fpage>29</fpage>–<lpage>41</lpage>. <ext-link xlink:type="simple" ext-link-type="doi" xlink:href="10.1111/j.1096-3642.1912.tb00087.x">https://doi.org/10.1111/j.1096-3642.1912.tb00087.x</ext-link></mixed-citation></ref><ref id="B36"><mixed-citation xmlns:xlink="http://www.w3.org/1999/xlink" xlink:type="simple"><person-group><name name-style="western"><surname>Lepeletier</surname><given-names>de Saint-Fargeau ALM</given-names></name></person-group> (<year>1841</year>) <source>Histoire Naturelle des Insectes – Hyménoptères [Vol. 2].</source><publisher-name>Roret</publisher-name>, <publisher-loc>Paris</publisher-loc>, <size units="page">680 pp</size>.</mixed-citation></ref><ref id="B55"><mixed-citation xmlns:xlink="http://www.w3.org/1999/xlink" xlink:type="simple"><person-group><name name-style="western"><surname>Smith</surname><given-names>F</given-names></name></person-group> (<year>1873</year>) Descriptions of Aculeate <tp:taxon-name><tp:taxon-name-part taxon-name-part-type="order">Hymenoptera</tp:taxon-name-part></tp:taxon-name> of Japan, collected by Mr. George Lewis at Nagasaki and Hiogo. The transactions of the Linnean Society of London: 181–206. <ext-link xlink:type="simple" ext-link-type="doi" xlink:href="10.1111/j.1365-2311.1873.tb00641.x">https://doi.org/10.1111/j.1365-2311.1873.tb00641.x</ext-link></mixed-citation></ref><ref id="B29"><mixed-citation xmlns:xlink="http://www.w3.org/1999/xlink" xlink:type="simple"><person-group><name name-style="western"><surname>Gribodo</surname><given-names>G</given-names></name></person-group> (<year>1884</year>) <article-title>Sopra alcuni imenotteri raccolti a minhla nel regno di birmania.</article-title><source>Annali del museo civico di storia naturale di Genova</source><volume>1</volume>: <fpage>350</fpage>–<lpage>368</lpage>.</mixed-citation></ref><ref id="B7"><mixed-citation xmlns:xlink="http://www.w3.org/1999/xlink" xlink:type="simple"><person-group><name name-style="western"><surname>Bingham</surname><given-names>CT</given-names></name></person-group> (<year>1897</year>) <source>The Fauna of British India Including Ceylon and Burma, <tp:taxon-name><tp:taxon-name-part taxon-name-part-type="order">Hymenoptera</tp:taxon-name-part></tp:taxon-name> (Vol. I). Wasps and Bees.</source><publisher-name>Taylor &amp; Francis</publisher-name>, <publisher-loc>London</publisher-loc>, <size units="page">577 pp</size>. <ext-link xlink:type="simple" ext-link-type="doi" xlink:href="10.5962/bhl.title.100738">https://doi.org/10.5962/bhl.title.100738</ext-link></mixed-citation></ref><ref id="B9"><mixed-citation xmlns:xlink="http://www.w3.org/1999/xlink" xlink:type="simple"><person-group><name name-style="western"><surname>Cameron</surname><given-names>P</given-names></name></person-group> (<year>1907</year>) <article-title><tp:taxon-name><tp:taxon-name-part taxon-name-part-type="order">Hymenoptera</tp:taxon-name-part></tp:taxon-name>.</article-title><source>The Transactions of the Linnean Society of London</source><volume>12</volume>(<issue>2</issue>): <fpage>69</fpage>–<lpage>86</lpage>. <ext-link xlink:type="simple" ext-link-type="doi" xlink:href="10.1111/j.1096-3642.1907.tb00510.x">https://doi.org/10.1111/j.1096-3642.1907.tb00510.x</ext-link></mixed-citation></ref><ref id="B25"><mixed-citation xmlns:xlink="http://www.w3.org/1999/xlink" xlink:type="simple"><person-group><name name-style="western"><surname>Friese</surname><given-names>H</given-names></name></person-group> (<year>1911</year>) <source><tp:taxon-name><tp:taxon-name-part taxon-name-part-type="family">Apidae</tp:taxon-name-part></tp:taxon-name> I. <tp:taxon-name><tp:taxon-name-part taxon-name-part-type="subfamily">Megachilinae</tp:taxon-name-part></tp:taxon-name>.</source><publisher-name>Friedländer</publisher-name>, <publisher-loc>Berlin</publisher-loc>, <size units="page">440 pp</size>.</mixed-citation></ref><ref id="B12"><mixed-citation xmlns:xlink="http://www.w3.org/1999/xlink" xlink:type="simple"><person-group><name name-style="western"><surname>Cockerell</surname><given-names>TDA</given-names></name></person-group> (<year>1919</year>) <article-title>Descriptions and Records of Bees – LXXXIV.</article-title><source>Annals and Magazine of Natural History</source><volume>3</volume>: <fpage>191</fpage>–<lpage>198</lpage>. <ext-link xlink:type="simple" ext-link-type="doi" xlink:href="10.1080/00222931908673809">https://doi.org/10.1080/00222931908673809</ext-link></mixed-citation></ref><ref id="B23"><mixed-citation xmlns:xlink="http://www.w3.org/1999/xlink" xlink:type="simple"><person-group><name name-style="western"><surname>Flectcher</surname><given-names>B</given-names></name></person-group> (<year>1920</year>) <article-title>Annotated list of Indian Crop-pests.</article-title><source>Report of the Proceedings of the Third Entomological Meeting</source><volume>1</volume>: <fpage>33</fpage>–<lpage>314</lpage>.</mixed-citation></ref><ref id="B17"><mixed-citation xmlns:xlink="http://www.w3.org/1999/xlink" xlink:type="simple"><person-group><name name-style="western"><surname>Dover</surname><given-names>C</given-names></name></person-group> (<year>1921</year>) <article-title>The wasps and bees of Barkuda island.</article-title><source>Journal of Indian Zoology</source><volume>22</volume>: <fpage>381</fpage>–<lpage>391</lpage>.</mixed-citation></ref><ref id="B52"><mixed-citation xmlns:xlink="http://www.w3.org/1999/xlink" xlink:type="simple"><person-group><name name-style="western"><surname>Schulthess-Rechberg</surname><given-names>A von</given-names></name></person-group> (<year>1935</year>) <article-title><tp:taxon-name><tp:taxon-name-part taxon-name-part-type="order">Hymenoptera</tp:taxon-name-part></tp:taxon-name> aus den Sundainseln und Nordaustralien (mit Ausschluss der Blattwespen, Schlupfwespen und Ameisen).</article-title><source>Revue suisse de zoologie annales de la société zoologique suisse et du muséum d’histoire naturelle de Genève</source><volume>42</volume>: <fpage>293</fpage>–<lpage>323</lpage>. <ext-link xlink:type="simple" ext-link-type="doi" xlink:href="10.5962/bhl.part.117934">https://doi.org/10.5962/bhl.part.117934</ext-link></mixed-citation></ref><ref id="B2"><mixed-citation xmlns:xlink="http://www.w3.org/1999/xlink" xlink:type="simple"><person-group><name name-style="western"><surname>Ascher</surname><given-names>JS</given-names></name><name name-style="western"><surname>Risch</surname><given-names>S</given-names></name><name name-style="western"><surname>Soh</surname><given-names>ZWW</given-names></name><name name-style="western"><surname>Lee</surname><given-names>JXQ</given-names></name><name name-style="western"><surname>Soh</surname><given-names>EJY</given-names></name></person-group> (<year>2016</year>) <article-title><italic><tp:taxon-name><tp:taxon-name-part taxon-name-part-type="genus">Megachile</tp:taxon-name-part></tp:taxon-name></italic> leaf-cutter and resin bees of Singapore (<tp:taxon-name><tp:taxon-name-part taxon-name-part-type="order">Hymenoptera</tp:taxon-name-part></tp:taxon-name>: <tp:taxon-name><tp:taxon-name-part taxon-name-part-type="superfamily">Apoidea</tp:taxon-name-part></tp:taxon-name>: <tp:taxon-name><tp:taxon-name-part taxon-name-part-type="family">Megachilidae</tp:taxon-name-part></tp:taxon-name>).</article-title><source>Raffles Bulletin of Zoology Supplement</source><volume>32</volume>: <fpage>33</fpage>–<lpage>55</lpage>.</mixed-citation></ref><ref id="B3"><mixed-citation xmlns:xlink="http://www.w3.org/1999/xlink" xlink:type="simple"><person-group><name name-style="western"><surname>Ascher</surname><given-names>JS</given-names></name><name name-style="western"><surname>Pickering</surname><given-names>J</given-names></name></person-group> (<year>2020</year>) Bee Species Guide (<tp:taxon-name><tp:taxon-name-part taxon-name-part-type="order">Hymenoptera</tp:taxon-name-part></tp:taxon-name>: <tp:taxon-name><tp:taxon-name-part taxon-name-part-type="superfamily">Apoidea</tp:taxon-name-part></tp:taxon-name>: <tp:taxon-name><tp:taxon-name-part taxon-name-part-type="clade">Anthophila</tp:taxon-name-part></tp:taxon-name>). http:// <ext-link xlink:type="simple" ext-link-type="uri" xlink:href="http://www.discoverlife.org/mp/20q?guide=Apoidea_species">www.discoverlife.org/mp/20q?guide=Apoidea_species</ext-link> [Draft 5, last accessed 15 July 2019]</mixed-citation></ref></ref-list></tp:taxon-treatment>
