# Supplementary material for: Resin bees of genus Megachile, subgenera Callomegachile and Carinula (Hymenoptera, Megachilidae) from Thailand with description of a new species
Source: Zookeys. 2020 Nov 25;997:95–144. doi: 10.3897/zookeys.997.34935 (PMC7710695; doi:10.3897/zookeys.997.34935)
Supplement: XML Treatment for Megachile (Callomegachile) faceta [file zookeys.997.34935-treatment5.xml]

<!DOCTYPE tp:taxon-treatment
  PUBLIC "-//TaxonX//DTD Taxonomic Treatment Publishing DTD v0 20100105//EN" "tax-treatment-NSO.dtd">
<tp:taxon-treatment xmlns:tp="http://www.plazi.org/taxpub"><tp:treatment-meta><kwd-group><label>Taxon classification</label><kwd><named-content xmlns:xlink="http://www.w3.org/1999/xlink" content-type="kingdom">Animalia</named-content></kwd><kwd><named-content xmlns:xlink="http://www.w3.org/1999/xlink" content-type="order">Hymenoptera</named-content></kwd><kwd><named-content xmlns:xlink="http://www.w3.org/1999/xlink" content-type="family">Megachilidae</named-content></kwd></kwd-group><mixed-citation publication-type="journal"><person-group><name><surname>Chatthanabun</surname><given-names>Nontawat</given-names></name><name><surname>Ascher</surname><given-names>John S.</given-names></name><name><surname>Pinkaew</surname><given-names>Nantasak</given-names></name><name><surname>Thanoosing</surname><given-names>Chawatat</given-names></name><name><surname>Traiyasut</surname><given-names>Prapun</given-names></name><name><surname>Warrit</surname><given-names>Natapot</given-names></name></person-group><article-title>Resin bees of genus <italic><tp:taxon-name><tp:taxon-name-part taxon-name-part-type="genus" reg="Megachile">Megachile</tp:taxon-name-part></tp:taxon-name></italic>, subgenera <italic><tp:taxon-name><tp:taxon-name-part taxon-name-part-type="genus" reg="Callomegachile">Callomegachile</tp:taxon-name-part></tp:taxon-name></italic> and <italic><tp:taxon-name><tp:taxon-name-part taxon-name-part-type="genus" reg="Carinula">Carinula</tp:taxon-name-part></tp:taxon-name></italic> (<tp:taxon-name><tp:taxon-name-part taxon-name-part-type="order">Hymenoptera</tp:taxon-name-part></tp:taxon-name>, <tp:taxon-name><tp:taxon-name-part taxon-name-part-type="family">Megachilidae</tp:taxon-name-part></tp:taxon-name>) from Thailand with description of a new species</article-title><source>Zookeys</source><day>25</day><month>11</month><year>2020</year><volume>997</volume><fpage>95</fpage><lpage>144</lpage><pub-id pub-id-type="doi">10.3897/zookeys.997.34935</pub-id></mixed-citation></tp:treatment-meta><tp:nomenclature><tp:taxon-name><object-id xmlns:xlink="http://www.w3.org/1999/xlink" content-type="arpha" xlink:type="simple">B8BF72FE-E1C5-5D23-8511-12D25E864720</object-id>
            <tp:taxon-name-part taxon-name-part-type="genus" reg="Megachile">Megachile</tp:taxon-name-part> (<tp:taxon-name-part taxon-name-part-type="subgenus" reg="Callomegachile">Callomegachile</tp:taxon-name-part>) <tp:taxon-name-part taxon-name-part-type="species" reg="faceta">faceta</tp:taxon-name-part></tp:taxon-name><tp:taxon-authority>Bingham, 1897</tp:taxon-authority><xref ref-type="fig" rid="F6">Figs 6</xref><xref ref-type="fig" rid="F7">, 7</xref><xref ref-type="fig" rid="F8">, 8</xref><tp:nomenclature-citation-list><tp:nomenclature-citation><tp:taxon-name>
                <tp:taxon-name-part taxon-name-part-type="genus" reg="Megachile">Megachile</tp:taxon-name-part> <tp:taxon-name-part taxon-name-part-type="species" reg="faceta">faceta</tp:taxon-name-part></tp:taxon-name><comment>Bingham, 1897: 486. Female syntype (<named-content xmlns:xlink="http://www.w3.org/1999/xlink" content-type="dwc:institutional_code" xlink:type="simple">NHMUK</named-content>, examined) Pegu Hills, Myanmar.</comment></tp:nomenclature-citation><tp:nomenclature-citation><tp:taxon-name>
                <tp:taxon-name-part taxon-name-part-type="genus" reg="Megachile">Megachile</tp:taxon-name-part> <tp:taxon-name-part taxon-name-part-type="species" reg="faceta">faceta</tp:taxon-name-part> <tp:taxon-name-part taxon-name-part-type="subspecies" reg="rufojugata">rufojugata</tp:taxon-name-part></tp:taxon-name><comment>: Cockerell, 1931: 2.</comment></tp:nomenclature-citation><tp:nomenclature-citation><tp:taxon-name>
                <tp:taxon-name-part taxon-name-part-type="genus" reg="Chalicodoma">Chalicodoma</tp:taxon-name-part> (<tp:taxon-name-part taxon-name-part-type="subgenus" reg="Callomegachile">Callomegachile</tp:taxon-name-part>) <tp:taxon-name-part taxon-name-part-type="species" reg="faceta">faceta</tp:taxon-name-part></tp:taxon-name><comment>: Michener, 1965: 191.</comment></tp:nomenclature-citation></tp:nomenclature-citation-list></tp:nomenclature><tp:treatment-sec sec-type="diagnosis" id="SECID0EFNAG"><title>Diagnosis.</title><p>Female can be recognized by its black medium body size (12–14 mm); vertex and pronotum covered with fulvous hairs; propodeal triangle and <abbrev xmlns:xlink="http://www.w3.org/1999/xlink" xlink:title="the first metasomal tergum" xlink:type="simple">T1</abbrev>–<abbrev xmlns:xlink="http://www.w3.org/1999/xlink" xlink:title="the fourth metasomal tergum" xlink:type="simple">T4</abbrev> with tuft white hairs on lateral edges; apical margin of <abbrev xmlns:xlink="http://www.w3.org/1999/xlink" xlink:title="the fifth metasomal tergum" xlink:type="simple">T5</abbrev> with white hair band but interrupted at median (Fig. <xref ref-type="fig" rid="F7">7a</xref>); apical margin of clypeus with two small tubercles (Fig. <xref ref-type="fig" rid="F7">7c</xref>); mandibles five teeth with two stout apical teeth at apex and three small teeth basally; labrum rectangle with rounded corners (Fig. <xref ref-type="fig" rid="F7">7d</xref>); vertex with median carina (Fig. <xref ref-type="fig" rid="F7">7e</xref>); white scopa except black at apical area. Male is similar to female except mandible three teeth; labrum rectangular with shallow impression at median (Fig. <xref ref-type="fig" rid="F8">8d</xref>).</p><fig id="F6" position="float" orientation="portrait"><object-id xmlns:xlink="http://www.w3.org/1999/xlink" content-type="doi" xlink:type="simple">10.3897/zookeys.997.34935.figure6</object-id><object-id xmlns:xlink="http://www.w3.org/1999/xlink" content-type="arpha" xlink:type="simple">ECC7028F-30EE-58A1-B020-79DCC97A432C</object-id><label>Figure 6.</label><caption><p>Thai distribution of <tp:taxon-name><tp:taxon-name-part taxon-name-part-type="genus" reg="Megachile">Megachile</tp:taxon-name-part> (<tp:taxon-name-part taxon-name-part-type="subgenus" reg="Callomegachile">Callomegachile</tp:taxon-name-part>) <tp:taxon-name-part taxon-name-part-type="species" reg="faceta">faceta</tp:taxon-name-part></tp:taxon-name>.</p></caption><graphic xmlns:xlink="http://www.w3.org/1999/xlink" xlink:href="zookeys-997-095-g006.jpg" position="float" orientation="portrait" xlink:type="simple" id="oo_479635.jpg"><uri content-type="original_file" xlink:type="simple">https://binary.pensoft.net/fig/479635</uri></graphic></fig><fig id="F7" position="float" orientation="portrait"><object-id xmlns:xlink="http://www.w3.org/1999/xlink" content-type="doi" xlink:type="simple">10.3897/zookeys.997.34935.figure7</object-id><object-id xmlns:xlink="http://www.w3.org/1999/xlink" content-type="arpha" xlink:type="simple">76EC691F-F561-5B36-B282-5DDBA7A2FE28</object-id><label>Figure 7.</label><caption><p><tp:taxon-name><tp:taxon-name-part taxon-name-part-type="genus" reg="Megachile">Megachile</tp:taxon-name-part> (<tp:taxon-name-part taxon-name-part-type="subgenus" reg="Callomegachile">Callomegachile</tp:taxon-name-part>) <tp:taxon-name-part taxon-name-part-type="species" reg="faceta">faceta</tp:taxon-name-part></tp:taxon-name> Bingham, 1897, female <bold>a</bold> dorsal view <bold>b</bold> lateral view <bold>c</bold> oblique view of clypeal margin <bold>d</bold> frontal view of mandible and labrum <bold>e</bold> dorsal view of median carina at vertex <bold>f</bold> lateral view of metasoma and scopa <bold>g</bold> dorsal view of metasoma.</p></caption><graphic xmlns:xlink="http://www.w3.org/1999/xlink" xlink:href="zookeys-997-095-g007.jpg" position="float" orientation="portrait" xlink:type="simple" id="oo_479636.jpg"><uri content-type="original_file" xlink:type="simple">https://binary.pensoft.net/fig/479636</uri></graphic></fig></tp:treatment-sec><tp:treatment-sec sec-type="Literature records" id="SECID0EDQAG"><title>Literature records.</title><p>India. Khasia Hills (<xref ref-type="bibr" rid="B10">Cockerell 1911</xref>); Myanmar. Pegu Hills [as Bago Yoma], Tanintharyi Region [as Tenasserim] (<xref ref-type="bibr" rid="B7">Bingham 1897</xref>); Taiwan. Sauter (<xref ref-type="bibr" rid="B10">Cockerell 1911</xref>). An iNaturalist image shows four females among a group of bees photographed at Hin Tung, Mueang District, Nakhon Nayok Province (credit: scottyastro 2015).</p><fig id="F8" position="float" orientation="portrait"><object-id xmlns:xlink="http://www.w3.org/1999/xlink" content-type="doi" xlink:type="simple">10.3897/zookeys.997.34935.figure8</object-id><object-id xmlns:xlink="http://www.w3.org/1999/xlink" content-type="arpha" xlink:type="simple">8F13F030-62AC-5B6C-9606-5A866D7F8D06</object-id><label>Figure 8.</label><caption><p><tp:taxon-name><tp:taxon-name-part taxon-name-part-type="genus" reg="Megachile">Megachile</tp:taxon-name-part> (<tp:taxon-name-part taxon-name-part-type="subgenus" reg="Callomegachile">Callomegachile</tp:taxon-name-part>) <tp:taxon-name-part taxon-name-part-type="species" reg="faceta">faceta</tp:taxon-name-part></tp:taxon-name> Bingham, 1897, male <bold>a</bold> dorsal view <bold>b</bold> lateral view <bold>c</bold> frontal view <bold>d</bold> dorsal view of mandible and labrum <bold>e</bold> frontal view of T7 <bold>f</bold> ventral view of metasomal sterna <bold>g</bold> dorsal view of S8 <bold>h</bold> S5 <bold>i</bold> T7 <bold>j</bold> dorsal (left) and ventral (right) views of penis.</p></caption><graphic xmlns:xlink="http://www.w3.org/1999/xlink" xlink:href="zookeys-997-095-g008.jpg" position="float" orientation="portrait" xlink:type="simple" id="oo_479637.jpg"><uri content-type="original_file" xlink:type="simple">https://binary.pensoft.net/fig/479637</uri></graphic></fig></tp:treatment-sec><tp:treatment-sec sec-type="material" id="SECID0EESAG"><title>Material examined.</title><p>Female syntype. Myanmar. “Type; B.M. TYPE HYM. 2011 17. a.; <italic><tp:taxon-name><tp:taxon-name-part taxon-name-part-type="genus" reg="Megachile">Megachile</tp:taxon-name-part> <tp:taxon-name-part taxon-name-part-type="species" reg="faceta">faceta</tp:taxon-name-part></tp:taxon-name></italic> Bingh. Female, Type; Pegu Hills, Burma, 11-87, Bingham Coll; Col. C. T. Bingham 96–30; <named-content xmlns:xlink="http://www.w3.org/1999/xlink" content-type="dwc:institutional_code" xlink:type="simple">NHMUK</named-content> 013379842”; Thailand. Bangkok Province: 1♀, Pom Prap Sattru Phai district, Khlong Mahanak subdistrict, Sapan Kaw, 18-VII-1971, coll. Sudthida (leg. NC and NW). Chiang Mai Province: 13♂, Mueang district, Mae Hia subdistrict, Mae Hia Agricultural Research, Demonstrative and Training Center, <named-content xmlns:xlink="http://www.w3.org/1999/xlink" content-type="dwc:verbatimCoordinates" xlink:type="simple"><named-content content-type="geo-json" specific-use="{&#34;type&#34;:&#34;Point&#34;,&#34;coordinates&#34;:[98.927672,18.764202]}" id="NCID0E4SAG" xlink:type="simple">18°45'51.1272"N, 98°55'39.6192"E</named-content></named-content>, Alt. 232 m, 19-VII-2015, coll. Warrit et al. (leg. NC and NW). Nakhon Pathom Province: 1♀, Kamphaeng Saen district, Kamphaeng Saen subdistrict, Kasetsart University, Kamphaeng Saen Campus, 02-IX-2010, coll. Pakkawat (leg. NC and NW). Nakhon Sawan Province: 2♀, Mae Wong Natural Park, 28-VI-2015, coll. V. Sivayyapram (leg. NC and NW). Surat Thani Province: 1♀, Phanom district, <named-content xmlns:xlink="http://www.w3.org/1999/xlink" content-type="dwc:verbatimCoordinates" xlink:type="simple"><named-content content-type="geo-json" specific-use="{&#34;type&#34;:&#34;Point&#34;,&#34;coordinates&#34;:[98.527211,8.909985]}" id="NCID0EFTAG" xlink:type="simple">8°54'35.9460"N, 98°31'37.9590"E</named-content></named-content>, Alt. 118.68 m, 27-I-2018, coll. Warrit et al. (leg. NC and NW).</p></tp:treatment-sec><tp:treatment-sec sec-type="comments" id="SECID0EKTAG"><title>Comments.</title><p>The similar <tp:taxon-name><tp:taxon-name-part taxon-name-part-type="genus" reg="Megachile">Megachile</tp:taxon-name-part> (<tp:taxon-name-part taxon-name-part-type="subgenus" reg="Callomegachile">Callomegachile</tp:taxon-name-part>) <tp:taxon-name-part taxon-name-part-type="species" reg="facetula">facetula</tp:taxon-name-part></tp:taxon-name> Cockerell, 1918, described from Sandakan, Sabah, Borneo, should be looked for in Thailand, but we have not been able to confirm any records. <italic><tp:taxon-name><tp:taxon-name-part taxon-name-part-type="genus" reg="Megachile">Megachile</tp:taxon-name-part> <tp:taxon-name-part taxon-name-part-type="species" reg="strupigera">strupigera</tp:taxon-name-part></tp:taxon-name></italic> Cockerell, 1922, from Canton (now Guangzhou in Guandong) in southern China is likely a junior synonym of <italic><tp:taxon-name><tp:taxon-name-part taxon-name-part-type="genus" reg="Megachile">M.</tp:taxon-name-part> <tp:taxon-name-part taxon-name-part-type="species" reg="faceta">faceta</tp:taxon-name-part></tp:taxon-name></italic> based on our examination of images of its type in the <named-content xmlns:xlink="http://www.w3.org/1999/xlink" content-type="dwc:institutional_code" xlink:type="simple">NMNH</named-content>, whereas Wu (2006) placed it in the leafcutter subgenus <tp:taxon-name><tp:taxon-name-part taxon-name-part-type="subgenus" reg="Amegachile">Amegachile</tp:taxon-name-part></tp:taxon-name> Friese, 1909. Multiple species of leafcutter bees present in the region including Thailand closely resembles <italic><tp:taxon-name><tp:taxon-name-part taxon-name-part-type="genus" reg="Megachile">M.</tp:taxon-name-part> <tp:taxon-name-part taxon-name-part-type="species" reg="facetula">facetula</tp:taxon-name-part></tp:taxon-name></italic> in color pattern, so all identifications must be considered structural characters as well.</p></tp:treatment-sec><ref-list><ref id="B10"><mixed-citation xmlns:xlink="http://www.w3.org/1999/xlink" xlink:type="simple"><person-group><name name-style="western"><surname>Cockerell</surname><given-names>TDA</given-names></name></person-group> (<year>1911</year>) <article-title>Descriptions and Records of Bees – XXXV.</article-title><source>The Annals and Magazine of Natural History, including Zoology, Botany, and Geology</source><volume>7</volume>(<issue>8</issue>): <fpage>310</fpage>–<lpage>319</lpage>. <ext-link xlink:type="simple" ext-link-type="doi" xlink:href="10.1080/00222931108692943">https://doi.org/10.1080/00222931108692943</ext-link></mixed-citation></ref><ref id="B7"><mixed-citation xmlns:xlink="http://www.w3.org/1999/xlink" xlink:type="simple"><person-group><name name-style="western"><surname>Bingham</surname><given-names>CT</given-names></name></person-group> (<year>1897</year>) <source>The Fauna of British India Including Ceylon and Burma, <tp:taxon-name><tp:taxon-name-part taxon-name-part-type="order">Hymenoptera</tp:taxon-name-part></tp:taxon-name> (Vol. I). Wasps and Bees.</source><publisher-name>Taylor &amp; Francis</publisher-name>, <publisher-loc>London</publisher-loc>, <size units="page">577 pp</size>. <ext-link xlink:type="simple" ext-link-type="doi" xlink:href="10.5962/bhl.title.100738">https://doi.org/10.5962/bhl.title.100738</ext-link></mixed-citation></ref></ref-list></tp:taxon-treatment>
