# Supplementary material for: Resin bees of genus Megachile, subgenera Callomegachile and Carinula (Hymenoptera, Megachilidae) from Thailand with description of a new species
Source: Zookeys. 2020 Nov 25;997:95–144. doi: 10.3897/zookeys.997.34935 (PMC7710695; doi:10.3897/zookeys.997.34935)
Supplement: XML Treatment for Megachile (Callomegachile) impressa [file zookeys.997.34935-treatment7.xml]

<!DOCTYPE tp:taxon-treatment
  PUBLIC "-//TaxonX//DTD Taxonomic Treatment Publishing DTD v0 20100105//EN" "tax-treatment-NSO.dtd">
<tp:taxon-treatment xmlns:tp="http://www.plazi.org/taxpub"><tp:treatment-meta><kwd-group><label>Taxon classification</label><kwd><named-content xmlns:xlink="http://www.w3.org/1999/xlink" content-type="kingdom">Animalia</named-content></kwd><kwd><named-content xmlns:xlink="http://www.w3.org/1999/xlink" content-type="order">Hymenoptera</named-content></kwd><kwd><named-content xmlns:xlink="http://www.w3.org/1999/xlink" content-type="family">Megachilidae</named-content></kwd></kwd-group><mixed-citation publication-type="journal"><person-group><name><surname>Chatthanabun</surname><given-names>Nontawat</given-names></name><name><surname>Ascher</surname><given-names>John S.</given-names></name><name><surname>Pinkaew</surname><given-names>Nantasak</given-names></name><name><surname>Thanoosing</surname><given-names>Chawatat</given-names></name><name><surname>Traiyasut</surname><given-names>Prapun</given-names></name><name><surname>Warrit</surname><given-names>Natapot</given-names></name></person-group><article-title>Resin bees of genus <italic><tp:taxon-name><tp:taxon-name-part taxon-name-part-type="genus" reg="Megachile">Megachile</tp:taxon-name-part></tp:taxon-name></italic>, subgenera <italic><tp:taxon-name><tp:taxon-name-part taxon-name-part-type="genus" reg="Callomegachile">Callomegachile</tp:taxon-name-part></tp:taxon-name></italic> and <italic><tp:taxon-name><tp:taxon-name-part taxon-name-part-type="genus" reg="Carinula">Carinula</tp:taxon-name-part></tp:taxon-name></italic> (<tp:taxon-name><tp:taxon-name-part taxon-name-part-type="order">Hymenoptera</tp:taxon-name-part></tp:taxon-name>, <tp:taxon-name><tp:taxon-name-part taxon-name-part-type="family">Megachilidae</tp:taxon-name-part></tp:taxon-name>) from Thailand with description of a new species</article-title><source>Zookeys</source><day>25</day><month>11</month><year>2020</year><volume>997</volume><fpage>95</fpage><lpage>144</lpage><pub-id pub-id-type="doi">10.3897/zookeys.997.34935</pub-id></mixed-citation></tp:treatment-meta><tp:nomenclature><tp:taxon-name><object-id xmlns:xlink="http://www.w3.org/1999/xlink" content-type="arpha" xlink:type="simple">D9DA4546-B9E8-5CC9-A6EE-E4941DD75F24</object-id>
            <tp:taxon-name-part taxon-name-part-type="genus" reg="Megachile">Megachile</tp:taxon-name-part> (<tp:taxon-name-part taxon-name-part-type="subgenus" reg="Callomegachile">Callomegachile</tp:taxon-name-part>) <tp:taxon-name-part taxon-name-part-type="species" reg="impressa">impressa</tp:taxon-name-part></tp:taxon-name><tp:taxon-authority>Friese, 1903</tp:taxon-authority><xref ref-type="fig" rid="F11">Figs 11</xref><xref ref-type="fig" rid="F12">, 12</xref><tp:nomenclature-citation-list><tp:nomenclature-citation><tp:taxon-name>
                <tp:taxon-name-part taxon-name-part-type="genus" reg="Megachile">Megachile</tp:taxon-name-part> <tp:taxon-name-part taxon-name-part-type="species" reg="impressa">impressa</tp:taxon-name-part></tp:taxon-name><comment>Friese, 1903: 358. Male holotype (<named-content xmlns:xlink="http://www.w3.org/1999/xlink" content-type="dwc:institutional_code" xlink:type="simple">MFNB</named-content>, not examined) Tenasserim (Kayin: Thandaung), Myanmar.</comment></tp:nomenclature-citation></tp:nomenclature-citation-list></tp:nomenclature><tp:treatment-sec sec-type="diagnosis" id="SECID0EPABG"><title>Diagnosis.</title><p>The species superficially resembles <tp:taxon-name><tp:taxon-name-part taxon-name-part-type="genus" reg="Megachile">M.</tp:taxon-name-part> (<tp:taxon-name-part taxon-name-part-type="subgenus" reg="Callomegachile">Callomegachile</tp:taxon-name-part>) <tp:taxon-name-part taxon-name-part-type="species" reg="binghami">binghami</tp:taxon-name-part></tp:taxon-name> Meade-Waldo, 1912, in terms of its overall appearance and size: black hairs on paraocular area; thorax with white hairs except central area of mesoscutum and scutellum; metasomal terga covered with ferruginous hairs; scopa ferruginous except white basal area; apical margin of clypeus with one medioapical tubercle and two lateral tubercles (Fig. <xref ref-type="fig" rid="F12">12b, c</xref>); meso- and metatarsi with ferruginous hairs (Fig. <xref ref-type="fig" rid="F12">12a</xref>). These characters are used to associate male and female bees.</p><fig id="F11" position="float" orientation="portrait"><object-id xmlns:xlink="http://www.w3.org/1999/xlink" content-type="doi" xlink:type="simple">10.3897/zookeys.997.34935.figure11</object-id><object-id xmlns:xlink="http://www.w3.org/1999/xlink" content-type="arpha" xlink:type="simple">2BD95A68-5AD4-54C4-A52A-1FAC7FA928E7</object-id><label>Figure 11.</label><caption><p>Thai distribution of <tp:taxon-name><tp:taxon-name-part taxon-name-part-type="genus" reg="Megachile">Megachile</tp:taxon-name-part> (<tp:taxon-name-part taxon-name-part-type="subgenus" reg="Callomegachile">Callomegachile</tp:taxon-name-part>) <tp:taxon-name-part taxon-name-part-type="species" reg="impressa">impressa</tp:taxon-name-part></tp:taxon-name>.</p></caption><graphic xmlns:xlink="http://www.w3.org/1999/xlink" xlink:href="zookeys-997-095-g011.jpg" position="float" orientation="portrait" xlink:type="simple" id="oo_479640.jpg"><uri content-type="original_file" xlink:type="simple">https://binary.pensoft.net/fig/479640</uri></graphic></fig><fig id="F12" position="float" orientation="portrait"><object-id xmlns:xlink="http://www.w3.org/1999/xlink" content-type="doi" xlink:type="simple">10.3897/zookeys.997.34935.figure12</object-id><object-id xmlns:xlink="http://www.w3.org/1999/xlink" content-type="arpha" xlink:type="simple">3CF0635C-4A76-55E8-9C77-10D4554FC93A</object-id><label>Figure 12.</label><caption><p><tp:taxon-name><tp:taxon-name-part taxon-name-part-type="genus" reg="Megachile">Megachile</tp:taxon-name-part> (<tp:taxon-name-part taxon-name-part-type="subgenus" reg="Callomegachile">Callomegachile</tp:taxon-name-part>) <tp:taxon-name-part taxon-name-part-type="species" reg="impressa">impressa</tp:taxon-name-part></tp:taxon-name> Friese, 1903, female <bold>a</bold> lateral view <bold>b</bold> frontal view <bold>c</bold> clypeus and mandible <bold>d</bold> dorsal view of metasoma <bold>e</bold> lateral view of metasoma.</p></caption><graphic xmlns:xlink="http://www.w3.org/1999/xlink" xlink:href="zookeys-997-095-g012.jpg" position="float" orientation="portrait" xlink:type="simple" id="oo_479641.jpg"><uri content-type="original_file" xlink:type="simple">https://binary.pensoft.net/fig/479641</uri></graphic></fig></tp:treatment-sec><tp:treatment-sec sec-type="description" id="SECID0ELDBG"><title>Description.</title><p><bold><italic>Female</italic>.</bold> Length. Total body length 14.28–15.90; wingspan 23.40–26.54; fore wing 10.01–11.34. Structure and color. Head black; paraocular area with dense black hairs; central area of clypeus with strong median carina; apical margin of clypeus with medioapical tubercle and two lateral tubercles; subtriangular supraclypeal area with sparse punctures, apical and median area with strong carina; mandible with two stout apical teeth at apex and three small teeth basally, without cutting edge; outer surface of mandible minutely roughened with long black hairs; labrum rectangular, with surface minutely roughened and brimmed with erected long brown hairs along margins, conspicuously at apex; gena with sparse punctures; almost bare vertex with sparse punctures, <abbrev xmlns:xlink="http://www.w3.org/1999/xlink" xlink:title="Interocellar distance" id="ABBRID0EWDBG" xlink:type="simple">ID</abbrev> shorter than <abbrev xmlns:xlink="http://www.w3.org/1999/xlink" xlink:title="ocelloccipital distance" id="ABBRID0E1DBG" xlink:type="simple">OD</abbrev>, <abbrev xmlns:xlink="http://www.w3.org/1999/xlink" xlink:title="Interocellar distance" id="ABBRID0E5DBG" xlink:type="simple">ID</abbrev>/<abbrev xmlns:xlink="http://www.w3.org/1999/xlink" xlink:title="ocelloccipital distance" id="ABBRID0ECEBG" xlink:type="simple">OD</abbrev> = 0.50 ± 0.01; antennae with ten flagella, first flagellomere wider than long but shorter than the second; body parallel-sided, thorax covers with white hairs except central area of mesoscutum and scutellum; mesoscutum and lower part of mesepisternum with coarsely striate puncture pattern; procoxal base with conspicuous small carina, covered with sparse white hairs; pro- and mesotibiae with two spines at apices; metatarsus with one small spine at apex; protarsus covers with dense brown hairs; meso- and metatarsus cover with dense brown hairs on outer side, with dense ferruginous hairs inner side; wing brown with dark brown vein; <abbrev xmlns:xlink="http://www.w3.org/1999/xlink" xlink:title="the first metasomal tergum" xlink:type="simple">T1</abbrev> covers with sparse ferruginous hairs, with sparse punctures; <abbrev xmlns:xlink="http://www.w3.org/1999/xlink" xlink:title="the second metasomal tergum" xlink:type="simple">T2</abbrev>–<abbrev xmlns:xlink="http://www.w3.org/1999/xlink" xlink:title="the fifth metasomal tergum" xlink:type="simple">T5</abbrev> cover with dense ferruginous hairs, dense punctures on pregradular area, sparse punctures on marginal zone; <abbrev xmlns:xlink="http://www.w3.org/1999/xlink" xlink:title="the sixth metasomal tergum" id="ABBRID0EGEBG" xlink:type="simple">T6</abbrev> covers with dense ferruginous hairs, with sparse punctures and round shape at apex; scopa ferruginous except the basal area with white.</p></tp:treatment-sec><tp:treatment-sec sec-type="Literature records" id="SECID0EKEBG"><title>Literature records.</title><p>Laos. Houaphan (<xref ref-type="bibr" rid="B3">Ascher and Pickering 2020</xref>); Malaysia. Kelantan (<xref ref-type="bibr" rid="B3">Ascher and Pickering 2020</xref>); Myanmar. Kayin, Tangdong, Tenasserim. (<xref ref-type="bibr" rid="B24">Friese 1903</xref>; <xref ref-type="bibr" rid="B3">Ascher and Pickering 2020</xref>). Also recorded based on images on iNaturalist on two occasions from Huai Mae Priang, Kaeng Krachan District, Phetchaburi Province (credit: djhiker 2016; pam-piombino 2017).</p></tp:treatment-sec><tp:treatment-sec sec-type="material" id="SECID0EAFBG"><title>Material examined.</title><p>Thailand. Chiang Mai Province: 1♀, Chom Thong district, Doi Inthanon Nat. P., Wildfire Control Station, <named-content xmlns:xlink="http://www.w3.org/1999/xlink" content-type="dwc:verbatimCoordinates" xlink:type="simple"><named-content content-type="geo-json" specific-use="{&#34;type&#34;:&#34;Point&#34;,&#34;coordinates&#34;:[98.608267,18.618628]}" id="NCID0EJFBG" xlink:type="simple">18°37'7.0590"N, 98°36'29.7606"E</named-content></named-content>, Alt. 779 m, 20-VII-2015, coll. Warrit et al. (leg. NC and NW). Phitsanulok Province: 2♀, Phuhinrongkla Nat. P., <named-content xmlns:xlink="http://www.w3.org/1999/xlink" content-type="dwc:verbatimCoordinates" xlink:type="simple"><named-content content-type="geo-json" specific-use="{&#34;type&#34;:&#34;Point&#34;,&#34;coordinates&#34;:[101.011299,16.997028]}" id="NCID0ERFBG" xlink:type="simple">16°59'49.3008"N, 101°0'40.6772"E</named-content></named-content>, Alt. 1303 m, 17-VI-2017, coll. N. Warrit et al. (leg. NC and NW).</p></tp:treatment-sec><tp:treatment-sec sec-type="Floral record" id="SECID0EWFBG"><title>Floral record.</title><p>Specimens from Phitsanulok province were collected on <italic><tp:taxon-name><tp:taxon-name-part taxon-name-part-type="genus" reg="Craspedolobium">Craspedolobium</tp:taxon-name-part> <tp:taxon-name-part taxon-name-part-type="species" reg="unijugum">unijugum</tp:taxon-name-part></tp:taxon-name></italic> (Gagnepain) Z. Wei &amp; Pedley at Phuhinrongkla National Park along with <italic><tp:taxon-name><tp:taxon-name-part taxon-name-part-type="genus" reg="Megachile">M.</tp:taxon-name-part> <tp:taxon-name-part taxon-name-part-type="species" reg="umbripennis">umbripennis</tp:taxon-name-part></tp:taxon-name></italic> and <tp:taxon-name><tp:taxon-name-part taxon-name-part-type="genus" reg="Megachile">Megachile</tp:taxon-name-part> (<tp:taxon-name-part taxon-name-part-type="subgenus" reg="Creightonella">Creightonella</tp:taxon-name-part>) <tp:taxon-name-part taxon-name-part-type="species" reg="fraterna">fraterna</tp:taxon-name-part></tp:taxon-name> Smith, 1853.</p></tp:treatment-sec><tp:treatment-sec sec-type="comments" id="SECID0EAHBG"><title>Comments.</title><p>In the field, <italic><tp:taxon-name><tp:taxon-name-part taxon-name-part-type="genus" reg="Megachile">M.</tp:taxon-name-part> <tp:taxon-name-part taxon-name-part-type="species" reg="impressa">impressa</tp:taxon-name-part></tp:taxon-name></italic> can be confused with <tp:taxon-name><tp:taxon-name-part taxon-name-part-type="genus" reg="Megachile">Megachile</tp:taxon-name-part> (<tp:taxon-name-part taxon-name-part-type="subgenus" reg="Creightonella">Creightonella</tp:taxon-name-part>) <tp:taxon-name-part taxon-name-part-type="species" reg="fraterna">fraterna</tp:taxon-name-part></tp:taxon-name> since that species also has a black head and ferruginous hairs on abdomen. However, <italic><tp:taxon-name><tp:taxon-name-part taxon-name-part-type="genus" reg="Megachile">M.</tp:taxon-name-part> <tp:taxon-name-part taxon-name-part-type="species" reg="fraterna">fraterna</tp:taxon-name-part></tp:taxon-name></italic> can be easily discriminated by characters in the mandible and cutting edge between interspaces.</p></tp:treatment-sec><tp:treatment-sec sec-type="remarks" id="SECID0EKIBG"><title>Remarks.</title><p>Known sites for this species are in the highlands.</p></tp:treatment-sec><ref-list><ref id="B3"><mixed-citation xmlns:xlink="http://www.w3.org/1999/xlink" xlink:type="simple"><person-group><name name-style="western"><surname>Ascher</surname><given-names>JS</given-names></name><name name-style="western"><surname>Pickering</surname><given-names>J</given-names></name></person-group> (<year>2020</year>) Bee Species Guide (<tp:taxon-name><tp:taxon-name-part taxon-name-part-type="order">Hymenoptera</tp:taxon-name-part></tp:taxon-name>: <tp:taxon-name><tp:taxon-name-part taxon-name-part-type="superfamily">Apoidea</tp:taxon-name-part></tp:taxon-name>: <tp:taxon-name><tp:taxon-name-part taxon-name-part-type="clade">Anthophila</tp:taxon-name-part></tp:taxon-name>). http:// <ext-link xlink:type="simple" ext-link-type="uri" xlink:href="http://www.discoverlife.org/mp/20q?guide=Apoidea_species">www.discoverlife.org/mp/20q?guide=Apoidea_species</ext-link> [Draft 5, last accessed 15 July 2019]</mixed-citation></ref><ref id="B24"><mixed-citation xmlns:xlink="http://www.w3.org/1999/xlink" xlink:type="simple"><person-group><name name-style="western"><surname>Friese</surname><given-names>H</given-names></name></person-group> (<year>1903</year>) <article-title>Neue <tp:taxon-name><tp:taxon-name-part taxon-name-part-type="genus">Megachile</tp:taxon-name-part></tp:taxon-name>-Arten des Sunda-Archipels.</article-title><source>Zeitschrift für systematische Hymenopterologie und Dipterologie</source><volume>3</volume>: <fpage>349</fpage>–<lpage>359</lpage>.</mixed-citation></ref></ref-list></tp:taxon-treatment>
