# Supplementary material for: Resin bees of genus Megachile, subgenera Callomegachile and Carinula (Hymenoptera, Megachilidae) from Thailand with description of a new species
Source: Zookeys. 2020 Nov 25;997:95–144. doi: 10.3897/zookeys.997.34935 (PMC7710695; doi:10.3897/zookeys.997.34935)
Supplement: XML Treatment for Megachile (Callomegachile) memecylonae [file zookeys.997.34935-treatment8.xml]

<!DOCTYPE tp:taxon-treatment
  PUBLIC "-//TaxonX//DTD Taxonomic Treatment Publishing DTD v0 20100105//EN" "tax-treatment-NSO.dtd">
<tp:taxon-treatment xmlns:tp="http://www.plazi.org/taxpub"><tp:treatment-meta><kwd-group><label>Taxon classification</label><kwd><named-content xmlns:xlink="http://www.w3.org/1999/xlink" content-type="kingdom">Animalia</named-content></kwd><kwd><named-content xmlns:xlink="http://www.w3.org/1999/xlink" content-type="order">Hymenoptera</named-content></kwd><kwd><named-content xmlns:xlink="http://www.w3.org/1999/xlink" content-type="family">Megachilidae</named-content></kwd></kwd-group><mixed-citation publication-type="journal"><person-group><name><surname>Chatthanabun</surname><given-names>Nontawat</given-names></name><name><surname>Ascher</surname><given-names>John S.</given-names></name><name><surname>Pinkaew</surname><given-names>Nantasak</given-names></name><name><surname>Thanoosing</surname><given-names>Chawatat</given-names></name><name><surname>Traiyasut</surname><given-names>Prapun</given-names></name><name><surname>Warrit</surname><given-names>Natapot</given-names></name></person-group><article-title>Resin bees of genus <italic><tp:taxon-name><tp:taxon-name-part taxon-name-part-type="genus" reg="Megachile">Megachile</tp:taxon-name-part></tp:taxon-name></italic>, subgenera <italic><tp:taxon-name><tp:taxon-name-part taxon-name-part-type="genus" reg="Callomegachile">Callomegachile</tp:taxon-name-part></tp:taxon-name></italic> and <italic><tp:taxon-name><tp:taxon-name-part taxon-name-part-type="genus" reg="Carinula">Carinula</tp:taxon-name-part></tp:taxon-name></italic> (<tp:taxon-name><tp:taxon-name-part taxon-name-part-type="order">Hymenoptera</tp:taxon-name-part></tp:taxon-name>, <tp:taxon-name><tp:taxon-name-part taxon-name-part-type="family">Megachilidae</tp:taxon-name-part></tp:taxon-name>) from Thailand with description of a new species</article-title><source>Zookeys</source><day>25</day><month>11</month><year>2020</year><volume>997</volume><fpage>95</fpage><lpage>144</lpage><pub-id pub-id-type="doi">10.3897/zookeys.997.34935</pub-id></mixed-citation></tp:treatment-meta><tp:nomenclature><tp:taxon-name><object-id xmlns:xlink="http://www.w3.org/1999/xlink" content-type="arpha" xlink:type="simple">08F2617F-B8D2-57DB-B21E-B76E06D061F6</object-id>
            <tp:taxon-name-part taxon-name-part-type="genus" reg="Megachile">Megachile</tp:taxon-name-part> (<tp:taxon-name-part taxon-name-part-type="subgenus" reg="Callomegachile">Callomegachile</tp:taxon-name-part>) <tp:taxon-name-part taxon-name-part-type="species" reg="memecylonae">memecylonae</tp:taxon-name-part></tp:taxon-name><tp:taxon-authority>(Engel, 2011)</tp:taxon-authority><xref ref-type="fig" rid="F13">Figs 13</xref><xref ref-type="fig" rid="F14">, 14</xref><tp:nomenclature-citation-list><tp:nomenclature-citation><tp:taxon-name>
                <tp:taxon-name-part taxon-name-part-type="genus" reg="Chalicodoma">Chalicodoma</tp:taxon-name-part> (<tp:taxon-name-part taxon-name-part-type="subgenus" reg="Alocanthedon">Alocanthedon</tp:taxon-name-part>) <tp:taxon-name-part taxon-name-part-type="species" reg="memecylonae">memecylonae</tp:taxon-name-part></tp:taxon-name><comment>Engel, 2011: 63–67; Male holotype (<named-content xmlns:xlink="http://www.w3.org/1999/xlink" content-type="dwc:institutional_code" xlink:type="simple">NHMUK</named-content>, examined), Penang: Batu Ferringgi, Malaysia.</comment></tp:nomenclature-citation></tp:nomenclature-citation-list></tp:nomenclature><tp:treatment-sec sec-type="diagnosis" id="SECID0EVKBG"><title>Diagnosis.</title><p><tp:taxon-name><tp:taxon-name-part taxon-name-part-type="genus" reg="Megachile">Megachile</tp:taxon-name-part> (<tp:taxon-name-part taxon-name-part-type="subgenus" reg="Callomegachile">Callomegachile</tp:taxon-name-part>) <tp:taxon-name-part taxon-name-part-type="species" reg="memecylonae">memecylonae</tp:taxon-name-part></tp:taxon-name> (Engel, 2011) superficially resembles <tp:taxon-name><tp:taxon-name-part taxon-name-part-type="genus" reg="Megachile">M.</tp:taxon-name-part> (<tp:taxon-name-part taxon-name-part-type="subgenus" reg="Callomegachile">Callomegachile</tp:taxon-name-part>) <tp:taxon-name-part taxon-name-part-type="species" reg="atratiformis">atratiformis</tp:taxon-name-part></tp:taxon-name> (Meade-Waldo, 1914), in overall appearance and size: large body size (18–19 mm); black body covered with black hairs throughout; yellow wings. Female is easily distinguished by mesoscutum with distinctly transverse wrinkle pattern on disc, posteriorly also with well separated punctures (<xref ref-type="bibr" rid="B20">Engel and Gonzalez 2011</xref>). Male can be recognized by median cell of forewings without black setae patch; juxtamandibular flange present (Fig. <xref ref-type="fig" rid="F14">14d</xref>); basitarsi of pro legs with hook shape (Fig. <xref ref-type="fig" rid="F14">14e</xref>).</p><fig id="F13" position="float" orientation="portrait"><object-id xmlns:xlink="http://www.w3.org/1999/xlink" content-type="doi" xlink:type="simple">10.3897/zookeys.997.34935.figure13</object-id><object-id xmlns:xlink="http://www.w3.org/1999/xlink" content-type="arpha" xlink:type="simple">D124257D-6269-57F1-A891-83613DE16304</object-id><label>Figure 13.</label><caption><p>Thai distribution of <tp:taxon-name><tp:taxon-name-part taxon-name-part-type="genus" reg="Megachile">Megachile</tp:taxon-name-part> (<tp:taxon-name-part taxon-name-part-type="subgenus" reg="Callomegachile">Callomegachile</tp:taxon-name-part>) <tp:taxon-name-part taxon-name-part-type="species" reg="memecylonae">memecylonae</tp:taxon-name-part></tp:taxon-name>.</p></caption><graphic xmlns:xlink="http://www.w3.org/1999/xlink" xlink:href="zookeys-997-095-g013.jpg" position="float" orientation="portrait" xlink:type="simple" id="oo_479642.jpg"><uri content-type="original_file" xlink:type="simple">https://binary.pensoft.net/fig/479642</uri></graphic></fig><fig id="F14" position="float" orientation="portrait"><object-id xmlns:xlink="http://www.w3.org/1999/xlink" content-type="doi" xlink:type="simple">10.3897/zookeys.997.34935.figure14</object-id><object-id xmlns:xlink="http://www.w3.org/1999/xlink" content-type="arpha" xlink:type="simple">061BF70F-D919-5253-A1A1-4F0B361EEB56</object-id><label>Figure 14.</label><caption><p><tp:taxon-name><tp:taxon-name-part taxon-name-part-type="genus" reg="Megachile">Megachile</tp:taxon-name-part> (<tp:taxon-name-part taxon-name-part-type="subgenus" reg="Callomegachile">Callomegachile</tp:taxon-name-part>) <tp:taxon-name-part taxon-name-part-type="species" reg="memecylonae">memecylonae</tp:taxon-name-part></tp:taxon-name> (Engel, 2011), male <bold>a</bold> dorsal view <bold>b</bold> lateral view <bold>c</bold> frontal view <bold>d</bold> juxtamandibular flange <bold>e</bold> basitarsi of front leg.</p></caption><graphic xmlns:xlink="http://www.w3.org/1999/xlink" xlink:href="zookeys-997-095-g014.jpg" position="float" orientation="portrait" xlink:type="simple" id="oo_479643.jpg"><uri content-type="original_file" xlink:type="simple">https://binary.pensoft.net/fig/479643</uri></graphic></fig></tp:treatment-sec><tp:treatment-sec sec-type="Literature records" id="SECID0EDOBG"><title>Literature records.</title><p>Malaysia. Kuala Lumpur, Pahang, Pangkor Island, Penang, Perak, Selangor (<xref ref-type="bibr" rid="B20">Engel and Gonzalez 2011</xref>). A photograph on iNaturalist from Buachet, Surin Province may pertain to this species but visual identification in this group is difficult (credit: janescan 2018).</p></tp:treatment-sec><tp:treatment-sec sec-type="material" id="SECID0ENOBG"><title>Material examined.</title><p>Male holotype. Malaysia. “Holotype; B.M. TYPE HYM 17a. 3179; <tp:taxon-name><tp:taxon-name-part taxon-name-part-type="genus" reg="Chalicodoma"/><tp:taxon-name-part taxon-name-part-type="species" reg="memecylonae">memecylonae</tp:taxon-name-part></tp:taxon-name>, Batu Feringgi; 17 xi 1963 HTP. ⌀147; H.T. Pagden Coll. B.M. 1971–46; Malaya, Penang, Batu Feringgi, 17 Nov 1963, H T Pagden; Holotype, <italic><tp:taxon-name><tp:taxon-name-part taxon-name-part-type="genus" reg="Chalicodoma">Chalicodoma</tp:taxon-name-part> <tp:taxon-name-part taxon-name-part-type="species" reg="memecylonae">memecylonae</tp:taxon-name-part></tp:taxon-name></italic> Michael S. Engel; <named-content xmlns:xlink="http://www.w3.org/1999/xlink" content-type="dwc:institutional_code" xlink:type="simple">NHMUK</named-content> 013380270”; Thailand. Phayao Province: 1♂, Mueang district, Mae Ka subdistrict, Phayao University, 01-VI-2012, coll. Warrit et al. (leg. NW).</p></tp:treatment-sec><tp:treatment-sec sec-type="remarks" id="SECID0EMPBG"><title>Remarks.</title><p>This species was described from Peninsular Malaysia. It is remarkable that the first and only Thai specimen record is from Phayao Province in northern Thailand.</p></tp:treatment-sec><ref-list><ref id="B20"><mixed-citation xmlns:xlink="http://www.w3.org/1999/xlink" xlink:type="simple"><person-group><name name-style="western"><surname>Engel</surname><given-names>MS</given-names></name><name name-style="western"><surname>Gonzalez</surname><given-names>VH</given-names></name></person-group> (<year>2011</year>) <article-title><italic><tp:taxon-name><tp:taxon-name-part taxon-name-part-type="genus">Alocanthedon</tp:taxon-name-part></tp:taxon-name></italic>, a new subgenus of <italic><tp:taxon-name><tp:taxon-name-part taxon-name-part-type="genus">Chalicodoma</tp:taxon-name-part></tp:taxon-name></italic> from Southeast Asia (<tp:taxon-name><tp:taxon-name-part taxon-name-part-type="order">Hymenoptera</tp:taxon-name-part></tp:taxon-name>, <tp:taxon-name><tp:taxon-name-part taxon-name-part-type="family">Megachilidae</tp:taxon-name-part></tp:taxon-name>).</article-title><source>ZooKeys</source><volume>101</volume>: <fpage>51</fpage>–<lpage>80</lpage>. <ext-link xlink:type="simple" ext-link-type="doi" xlink:href="10.3897/zookeys.101.1182">https://doi.org/10.3897/zookeys.101.1182</ext-link></mixed-citation></ref></ref-list></tp:taxon-treatment>
