# Supplementary material for: Resin bees of genus Megachile, subgenera Callomegachile and Carinula (Hymenoptera, Megachilidae) from Thailand with description of a new species
Source: Zookeys. 2020 Nov 25;997:95–144. doi: 10.3897/zookeys.997.34935 (PMC7710695; doi:10.3897/zookeys.997.34935)
Supplement: XML Treatment for Megachile (Callomegachile) monticola [file zookeys.997.34935-treatment9.xml]

<!DOCTYPE tp:taxon-treatment
  PUBLIC "-//TaxonX//DTD Taxonomic Treatment Publishing DTD v0 20100105//EN" "tax-treatment-NSO.dtd">
<tp:taxon-treatment xmlns:tp="http://www.plazi.org/taxpub"><tp:treatment-meta><kwd-group><label>Taxon classification</label><kwd><named-content xmlns:xlink="http://www.w3.org/1999/xlink" content-type="kingdom">Animalia</named-content></kwd><kwd><named-content xmlns:xlink="http://www.w3.org/1999/xlink" content-type="order">Hymenoptera</named-content></kwd><kwd><named-content xmlns:xlink="http://www.w3.org/1999/xlink" content-type="family">Megachilidae</named-content></kwd></kwd-group><mixed-citation publication-type="journal"><person-group><name><surname>Chatthanabun</surname><given-names>Nontawat</given-names></name><name><surname>Ascher</surname><given-names>John S.</given-names></name><name><surname>Pinkaew</surname><given-names>Nantasak</given-names></name><name><surname>Thanoosing</surname><given-names>Chawatat</given-names></name><name><surname>Traiyasut</surname><given-names>Prapun</given-names></name><name><surname>Warrit</surname><given-names>Natapot</given-names></name></person-group><article-title>Resin bees of genus <italic><tp:taxon-name><tp:taxon-name-part taxon-name-part-type="genus" reg="Megachile">Megachile</tp:taxon-name-part></tp:taxon-name></italic>, subgenera <italic><tp:taxon-name><tp:taxon-name-part taxon-name-part-type="genus" reg="Callomegachile">Callomegachile</tp:taxon-name-part></tp:taxon-name></italic> and <italic><tp:taxon-name><tp:taxon-name-part taxon-name-part-type="genus" reg="Carinula">Carinula</tp:taxon-name-part></tp:taxon-name></italic> (<tp:taxon-name><tp:taxon-name-part taxon-name-part-type="order">Hymenoptera</tp:taxon-name-part></tp:taxon-name>, <tp:taxon-name><tp:taxon-name-part taxon-name-part-type="family">Megachilidae</tp:taxon-name-part></tp:taxon-name>) from Thailand with description of a new species</article-title><source>Zookeys</source><day>25</day><month>11</month><year>2020</year><volume>997</volume><fpage>95</fpage><lpage>144</lpage><pub-id pub-id-type="doi">10.3897/zookeys.997.34935</pub-id></mixed-citation></tp:treatment-meta><tp:nomenclature><tp:taxon-name><object-id xmlns:xlink="http://www.w3.org/1999/xlink" content-type="arpha" xlink:type="simple">39C1453B-DEBE-5F44-9D66-D78D8A89CECB</object-id>
            <tp:taxon-name-part taxon-name-part-type="genus" reg="Megachile">Megachile</tp:taxon-name-part> (<tp:taxon-name-part taxon-name-part-type="subgenus" reg="Callomegachile">Callomegachile</tp:taxon-name-part>) <tp:taxon-name-part taxon-name-part-type="species" reg="monticola">monticola</tp:taxon-name-part></tp:taxon-name><tp:taxon-authority>Smith, 1853</tp:taxon-authority><xref ref-type="fig" rid="F15">Figs 15</xref><xref ref-type="fig" rid="F16">, 16</xref><tp:nomenclature-citation-list><tp:nomenclature-citation><tp:taxon-name>
                <tp:taxon-name-part taxon-name-part-type="genus" reg="Megachile">Megachile</tp:taxon-name-part> <tp:taxon-name-part taxon-name-part-type="species" reg="monticola">monticola</tp:taxon-name-part></tp:taxon-name><comment>Smith, 1853: 179. Female syntype (<named-content xmlns:xlink="http://www.w3.org/1999/xlink" content-type="dwc:institutional_code" xlink:type="simple">NHMUK</named-content>, examined).</comment></tp:nomenclature-citation><tp:nomenclature-citation><tp:taxon-name>
                <tp:taxon-name-part taxon-name-part-type="genus" reg="Megachile">Megachile</tp:taxon-name-part> <tp:taxon-name-part taxon-name-part-type="species" reg="felderi">felderi</tp:taxon-name-part></tp:taxon-name><comment>Radoszkowski, 1882: 79.</comment></tp:nomenclature-citation><tp:nomenclature-citation><tp:taxon-name>
                <tp:taxon-name-part taxon-name-part-type="genus" reg="Megachile">Megachile</tp:taxon-name-part> <tp:taxon-name-part taxon-name-part-type="species" reg="rhinoceros">rhinoceros</tp:taxon-name-part></tp:taxon-name><comment>Mocsáry, 1892: 131.</comment></tp:nomenclature-citation><tp:nomenclature-citation><tp:taxon-name>
                <tp:taxon-name-part taxon-name-part-type="genus" reg="Megachile">Megachile</tp:taxon-name-part> <tp:taxon-name-part taxon-name-part-type="species" reg="samson">samson</tp:taxon-name-part></tp:taxon-name><comment>Cameron, 1897: 128.</comment></tp:nomenclature-citation><tp:nomenclature-citation><tp:taxon-name>
                <tp:taxon-name-part taxon-name-part-type="genus" reg="Megachile">Megachile</tp:taxon-name-part> <tp:taxon-name-part taxon-name-part-type="species" reg="koshunensis">koshunensis</tp:taxon-name-part></tp:taxon-name><comment>Strand, 1913: 60.</comment></tp:nomenclature-citation><tp:nomenclature-citation><tp:taxon-name>
                <tp:taxon-name-part taxon-name-part-type="genus" reg="Chalicodoma">Chalicodoma</tp:taxon-name-part> (<tp:taxon-name-part taxon-name-part-type="subgenus" reg="Eumegachilana">Eumegachilana</tp:taxon-name-part>) <tp:taxon-name-part taxon-name-part-type="species" reg="monticola">monticola</tp:taxon-name-part></tp:taxon-name><comment>: Michener, 1965: 192.</comment></tp:nomenclature-citation></tp:nomenclature-citation-list></tp:nomenclature><tp:treatment-sec sec-type="diagnosis" id="SECID0ETTBG"><title>Diagnosis.</title><p>Female can be recognized by its black large body size (20–26 mm); mesosoma and <abbrev xmlns:xlink="http://www.w3.org/1999/xlink" xlink:title="the first metasomal tergum" xlink:type="simple">T1</abbrev> covered with fulvous hairs (Fig. <xref ref-type="fig" rid="F16">16a</xref>); base of clypeus with large protruding tubercle (Fig. <xref ref-type="fig" rid="F16">16b</xref>); mandibles elongate with three teeth and small tubercle at base; labrum oblong with lateral impression (Fig. <xref ref-type="fig" rid="F16">16c</xref>); black scopa.</p><fig id="F15" position="float" orientation="portrait"><object-id xmlns:xlink="http://www.w3.org/1999/xlink" content-type="doi" xlink:type="simple">10.3897/zookeys.997.34935.figure15</object-id><object-id xmlns:xlink="http://www.w3.org/1999/xlink" content-type="arpha" xlink:type="simple">7DFD6A25-6449-569B-815B-C3D9BE2800CD</object-id><label>Figure 15.</label><caption><p>Thai distribution of <tp:taxon-name><tp:taxon-name-part taxon-name-part-type="genus" reg="Megachile">Megachile</tp:taxon-name-part> (<tp:taxon-name-part taxon-name-part-type="subgenus" reg="Callomegachile">Callomegachile</tp:taxon-name-part>) <tp:taxon-name-part taxon-name-part-type="species" reg="monticola">monticola</tp:taxon-name-part></tp:taxon-name>.</p></caption><graphic xmlns:xlink="http://www.w3.org/1999/xlink" xlink:href="zookeys-997-095-g015.jpg" position="float" orientation="portrait" xlink:type="simple" id="oo_479644.jpg"><uri content-type="original_file" xlink:type="simple">https://binary.pensoft.net/fig/479644</uri></graphic></fig><fig id="F16" position="float" orientation="portrait"><object-id xmlns:xlink="http://www.w3.org/1999/xlink" content-type="doi" xlink:type="simple">10.3897/zookeys.997.34935.figure16</object-id><object-id xmlns:xlink="http://www.w3.org/1999/xlink" content-type="arpha" xlink:type="simple">01FA3EE1-4C19-5B7F-90CF-C1999E6E0528</object-id><label>Figure 16.</label><caption><p><tp:taxon-name><tp:taxon-name-part taxon-name-part-type="genus" reg="Megachile">Megachile</tp:taxon-name-part> (<tp:taxon-name-part taxon-name-part-type="subgenus" reg="Callomegachile">Callomegachile</tp:taxon-name-part>) <tp:taxon-name-part taxon-name-part-type="species" reg="monticola">monticola</tp:taxon-name-part></tp:taxon-name> Smith, 1853, female <bold>a</bold> lateral view <bold>b</bold> protruding tubercle at base of clypeus (arrow) <bold>c</bold> frontal view of mandible and labrum <bold>d</bold> dorsal view of metasoma <bold>e</bold> spine at apical tibia <bold>f</bold> lateral view of metasoma and scopa.</p></caption><graphic xmlns:xlink="http://www.w3.org/1999/xlink" xlink:href="zookeys-997-095-g016.jpg" position="float" orientation="portrait" xlink:type="simple" id="oo_479645.jpg"><uri content-type="original_file" xlink:type="simple">https://binary.pensoft.net/fig/479645</uri></graphic></fig></tp:treatment-sec><tp:treatment-sec sec-type="Literature records" id="SECID0EHWBG"><title>Literature records.</title><p>Bangladesh. Sylhet (<xref ref-type="bibr" rid="B53">Smith 1853</xref>; <xref ref-type="bibr" rid="B7">Bingham 1897</xref>); China. Anhui, Fujian, Shanghai (<xref ref-type="bibr" rid="B53">Smith 1853</xref>); Hong Kong.; India. Assam, Sikkim (<xref ref-type="bibr" rid="B7">Bingham 1897</xref>); Indonesia. Lombien Island (<xref ref-type="bibr" rid="B3">Ascher and Pickering 2020</xref>); Japan. Okinawa, Uragami (<xref ref-type="bibr" rid="B3">Ascher and Pickering 2020</xref>); Myanmar. Tenasserim (<xref ref-type="bibr" rid="B7">Bingham 1897</xref>); Taiwan. Taihoku-shu (<xref ref-type="bibr" rid="B3">Ascher and Pickering 2020</xref>); Vietnam. Thua Thien-Hue (<xref ref-type="bibr" rid="B3">Ascher and Pickering 2020</xref>). Also reported from Chiang Mai Province on iNaturalist (credit: entomokot 2019).</p></tp:treatment-sec><tp:treatment-sec sec-type="material" id="SECID0ERXBG"><title>Material examined.</title><p>Female syntype. “Type; B.M. TYPE HYM. 17. a. 2155; Sylhet, 4[?]7 51; <italic><tp:taxon-name><tp:taxon-name-part taxon-name-part-type="genus" reg="Megachile">Megachile</tp:taxon-name-part> <tp:taxon-name-part taxon-name-part-type="species" reg="monticola">monticola</tp:taxon-name-part></tp:taxon-name></italic>, TYPE, Sm.; <tp:taxon-name><tp:taxon-name-part taxon-name-part-type="genus" reg="Megachile"/><tp:taxon-name-part taxon-name-part-type="species" reg="monticola">monticola</tp:taxon-name-part></tp:taxon-name> Type Sm.; <named-content xmlns:xlink="http://www.w3.org/1999/xlink" content-type="dwc:institutional_code" xlink:type="simple">NHMUK</named-content> 013379845”; Thailand. Chiang Mai Province: 1♀, Mueang district, Chang Phuag subdistrict, Nong Hoe, 17-VII-1996, coll. Adul (leg. NC and NW); 1♀, longan plantation, 10-II-2009, coll. Paveenun (leg. NC and NW); 1♀, 20-IX-1985, coll. Sumrid (leg. NC and NW). Chiang Rai Province: 1♀, Mae Chan district, Mae Chan subdistrict, 14-VIII-1960, coll. unknown (leg. NC and NW).</p></tp:treatment-sec><ref-list><ref id="B53"><mixed-citation xmlns:xlink="http://www.w3.org/1999/xlink" xlink:type="simple"><person-group><name name-style="western"><surname>Smith</surname><given-names>F</given-names></name></person-group> (<year>1853</year>) <source>Catalogue of Hymenopterous insects in the collection of the British Museum.</source><publisher-name>Taylor and Francis</publisher-name>, <publisher-loc>London</publisher-loc>, <size units="page">197 pp</size>.</mixed-citation></ref><ref id="B7"><mixed-citation xmlns:xlink="http://www.w3.org/1999/xlink" xlink:type="simple"><person-group><name name-style="western"><surname>Bingham</surname><given-names>CT</given-names></name></person-group> (<year>1897</year>) <source>The Fauna of British India Including Ceylon and Burma, <tp:taxon-name><tp:taxon-name-part taxon-name-part-type="order">Hymenoptera</tp:taxon-name-part></tp:taxon-name> (Vol. I). Wasps and Bees.</source><publisher-name>Taylor &amp; Francis</publisher-name>, <publisher-loc>London</publisher-loc>, <size units="page">577 pp</size>. <ext-link xlink:type="simple" ext-link-type="doi" xlink:href="10.5962/bhl.title.100738">https://doi.org/10.5962/bhl.title.100738</ext-link></mixed-citation></ref><ref id="B3"><mixed-citation xmlns:xlink="http://www.w3.org/1999/xlink" xlink:type="simple"><person-group><name name-style="western"><surname>Ascher</surname><given-names>JS</given-names></name><name name-style="western"><surname>Pickering</surname><given-names>J</given-names></name></person-group> (<year>2020</year>) Bee Species Guide (<tp:taxon-name><tp:taxon-name-part taxon-name-part-type="order">Hymenoptera</tp:taxon-name-part></tp:taxon-name>: <tp:taxon-name><tp:taxon-name-part taxon-name-part-type="superfamily">Apoidea</tp:taxon-name-part></tp:taxon-name>: <tp:taxon-name><tp:taxon-name-part taxon-name-part-type="clade">Anthophila</tp:taxon-name-part></tp:taxon-name>). http:// <ext-link xlink:type="simple" ext-link-type="uri" xlink:href="http://www.discoverlife.org/mp/20q?guide=Apoidea_species">www.discoverlife.org/mp/20q?guide=Apoidea_species</ext-link> [Draft 5, last accessed 15 July 2019]</mixed-citation></ref></ref-list></tp:taxon-treatment>
