# Supplementary material for: Resin bees of genus Megachile, subgenera Callomegachile and Carinula (Hymenoptera, Megachilidae) from Thailand with description of a new species
Source: Zookeys. 2020 Nov 25;997:95–144. doi: 10.3897/zookeys.997.34935 (PMC7710695; doi:10.3897/zookeys.997.34935)
Supplement: XML Treatment for Megachile (Callomegachile) odontophora [file zookeys.997.34935-treatment10.xml]

<!DOCTYPE tp:taxon-treatment
  PUBLIC "-//TaxonX//DTD Taxonomic Treatment Publishing DTD v0 20100105//EN" "tax-treatment-NSO.dtd">
<tp:taxon-treatment xmlns:tp="http://www.plazi.org/taxpub"><tp:treatment-meta><kwd-group><label>Taxon classification</label><kwd><named-content xmlns:xlink="http://www.w3.org/1999/xlink" content-type="kingdom">Animalia</named-content></kwd><kwd><named-content xmlns:xlink="http://www.w3.org/1999/xlink" content-type="order">Hymenoptera</named-content></kwd><kwd><named-content xmlns:xlink="http://www.w3.org/1999/xlink" content-type="family">Megachilidae</named-content></kwd></kwd-group><mixed-citation publication-type="journal"><person-group><name><surname>Chatthanabun</surname><given-names>Nontawat</given-names></name><name><surname>Ascher</surname><given-names>John S.</given-names></name><name><surname>Pinkaew</surname><given-names>Nantasak</given-names></name><name><surname>Thanoosing</surname><given-names>Chawatat</given-names></name><name><surname>Traiyasut</surname><given-names>Prapun</given-names></name><name><surname>Warrit</surname><given-names>Natapot</given-names></name></person-group><article-title>Resin bees of genus <italic><tp:taxon-name><tp:taxon-name-part taxon-name-part-type="genus" reg="Megachile">Megachile</tp:taxon-name-part></tp:taxon-name></italic>, subgenera <italic><tp:taxon-name><tp:taxon-name-part taxon-name-part-type="genus" reg="Callomegachile">Callomegachile</tp:taxon-name-part></tp:taxon-name></italic> and <italic><tp:taxon-name><tp:taxon-name-part taxon-name-part-type="genus" reg="Carinula">Carinula</tp:taxon-name-part></tp:taxon-name></italic> (<tp:taxon-name><tp:taxon-name-part taxon-name-part-type="order">Hymenoptera</tp:taxon-name-part></tp:taxon-name>, <tp:taxon-name><tp:taxon-name-part taxon-name-part-type="family">Megachilidae</tp:taxon-name-part></tp:taxon-name>) from Thailand with description of a new species</article-title><source>Zookeys</source><day>25</day><month>11</month><year>2020</year><volume>997</volume><fpage>95</fpage><lpage>144</lpage><pub-id pub-id-type="doi">10.3897/zookeys.997.34935</pub-id></mixed-citation></tp:treatment-meta><tp:nomenclature><tp:taxon-name><object-id xmlns:xlink="http://www.w3.org/1999/xlink" content-type="arpha" xlink:type="simple">F57F3717-9BCA-5BC9-B850-8A57C1164059</object-id>
            <tp:taxon-name-part taxon-name-part-type="genus" reg="Megachile">Megachile</tp:taxon-name-part> (<tp:taxon-name-part taxon-name-part-type="subgenus" reg="Callomegachile">Callomegachile</tp:taxon-name-part>) <tp:taxon-name-part taxon-name-part-type="species" reg="odontophora">odontophora</tp:taxon-name-part></tp:taxon-name><tp:taxon-authority>(Engel, 2011)</tp:taxon-authority><xref ref-type="fig" rid="F17">Figs 17</xref><xref ref-type="fig" rid="F18">, 18</xref><tp:nomenclature-citation-list><tp:nomenclature-citation><tp:taxon-name>
                <tp:taxon-name-part taxon-name-part-type="genus" reg="Chalicodoma">Chalicodoma</tp:taxon-name-part> (<tp:taxon-name-part taxon-name-part-type="subgenus" reg="Alocanthedon">Alocanthedon</tp:taxon-name-part>) <tp:taxon-name-part taxon-name-part-type="species" reg="odontophorum">odontophorum</tp:taxon-name-part></tp:taxon-name><comment>Engel, 2011: 55–60; Female paratype (<named-content xmlns:xlink="http://www.w3.org/1999/xlink" content-type="dwc:institutional_code" xlink:type="simple">NHMUK</named-content>, examined) Nakhon Ratchasima, Thailand.</comment></tp:nomenclature-citation></tp:nomenclature-citation-list></tp:nomenclature><tp:treatment-sec sec-type="diagnosis" id="SECID0EW1BG"><title>Diagnosis.</title><p>Female superficially resembles <tp:taxon-name><tp:taxon-name-part taxon-name-part-type="genus" reg="Megachile">M.</tp:taxon-name-part> (<tp:taxon-name-part taxon-name-part-type="subgenus" reg="Callomegachile">Callomegachile</tp:taxon-name-part>) <tp:taxon-name-part taxon-name-part-type="species" reg="atratiformis">atratiformis</tp:taxon-name-part></tp:taxon-name> (Meade-Waldo, 1914) in overall appearance and size: large body size (20–24 mm); black body covered with black hairs throughout; mesoscutum with weak transverse wrinkle pattern on disc, also posteriorly with weakly transverse wrinkle pattern; yellow wings (except apical margin of clypeus with median tubercle (Fig. <xref ref-type="fig" rid="F18">18e</xref>); mandibles four teeth with three stout apical teeth at apex and small tooth basally; labrum oblong with pointed apical margin and two lateral teeth (Fig. <xref ref-type="fig" rid="F18">18d</xref>)). Male can be easily recognized by clypeus covered with densely long hairs; forewings with black setae patch on medial cell; modified front tarsi (<xref ref-type="bibr" rid="B20">Engel and Gonzalez 2011</xref>).</p><fig id="F17" position="float" orientation="portrait"><object-id xmlns:xlink="http://www.w3.org/1999/xlink" content-type="doi" xlink:type="simple">10.3897/zookeys.997.34935.figure17</object-id><object-id xmlns:xlink="http://www.w3.org/1999/xlink" content-type="arpha" xlink:type="simple">60B47F4A-7196-5C5A-A9F6-EE78E52C7894</object-id><label>Figure 17.</label><caption><p>Thai distribution of <tp:taxon-name><tp:taxon-name-part taxon-name-part-type="genus" reg="Megachile">Megachile</tp:taxon-name-part> (<tp:taxon-name-part taxon-name-part-type="subgenus" reg="Callomegachile">Callomegachile</tp:taxon-name-part>) <tp:taxon-name-part taxon-name-part-type="species" reg="odontophora">odontophora</tp:taxon-name-part></tp:taxon-name>.</p></caption><graphic xmlns:xlink="http://www.w3.org/1999/xlink" xlink:href="zookeys-997-095-g017.jpg" position="float" orientation="portrait" xlink:type="simple" id="oo_479646.jpg"><uri content-type="original_file" xlink:type="simple">https://binary.pensoft.net/fig/479646</uri></graphic></fig><fig id="F18" position="float" orientation="portrait"><object-id xmlns:xlink="http://www.w3.org/1999/xlink" content-type="doi" xlink:type="simple">10.3897/zookeys.997.34935.figure18</object-id><object-id xmlns:xlink="http://www.w3.org/1999/xlink" content-type="arpha" xlink:type="simple">FEC799E9-7CDC-52F2-92C5-FC74F242C54A</object-id><label>Figure 18.</label><caption><p><tp:taxon-name><tp:taxon-name-part taxon-name-part-type="genus" reg="Megachile">Megachile</tp:taxon-name-part> (<tp:taxon-name-part taxon-name-part-type="subgenus" reg="Callomegachile">Callomegachile</tp:taxon-name-part>) <tp:taxon-name-part taxon-name-part-type="species" reg="odontophora">odontophora</tp:taxon-name-part></tp:taxon-name> (Engel, 2011), female <bold>a</bold> dorsal view <bold>b</bold> lateral view <bold>c</bold> frontal view <bold>d</bold> frontal view of mandible and labrum <bold>e</bold> tubercle at clypeal margin (arrow) <bold>f</bold> dorsal view of mesoscutum <bold>g</bold> lateral view of metasoma and scopa <bold>h</bold> dorsal view of metasoma.</p></caption><graphic xmlns:xlink="http://www.w3.org/1999/xlink" xlink:href="zookeys-997-095-g018.jpg" position="float" orientation="portrait" xlink:type="simple" id="oo_479647.jpg"><uri content-type="original_file" xlink:type="simple">https://binary.pensoft.net/fig/479647</uri></graphic></fig></tp:treatment-sec><tp:treatment-sec sec-type="Literature records" id="SECID0E34BG"><title>Literature records.</title><p>Myanmar. Thaungyin valley (Middle Tenasserim) (<xref ref-type="bibr" rid="B20">Engel and Gonzalez 2011</xref>); Thailand. Nakhon Ratchasima (<xref ref-type="bibr" rid="B20">Engel and Gonzalez 2011</xref>).</p></tp:treatment-sec><tp:treatment-sec sec-type="material" id="SECID0EK5BG"><title>Material examined.</title><p>Type material. Female paratype. Myanmar. “Middle Tenasserim; Thaungyin [= Moei River] Valley, 5/93, C.T. Bingham; Col. C.T. Bingham 96–30; Paratype, <italic><tp:taxon-name><tp:taxon-name-part taxon-name-part-type="genus" reg="Chalicodoma">Chalicodoma</tp:taxon-name-part> <tp:taxon-name-part taxon-name-part-type="species" reg="odontophorum">odontophorum</tp:taxon-name-part></tp:taxon-name></italic> Michael S. Engel; <named-content xmlns:xlink="http://www.w3.org/1999/xlink" content-type="dwc:institutional_code" xlink:type="simple">NHMUK</named-content> 013380271”; Thailand. Chiang Mai Province: 1♀, 13-VII-2006, coll. M. Rungrote (leg. NC and NW).</p></tp:treatment-sec><tp:treatment-sec sec-type="Floral record" id="SECID0EA6BG"><title>Floral record.</title><p><xref ref-type="bibr" rid="B20">Engel and Gonzalez (2011)</xref> noted the species was captured on <italic><tp:taxon-name><tp:taxon-name-part taxon-name-part-type="genus" reg="Sindora">Sindora</tp:taxon-name-part> <tp:taxon-name-part taxon-name-part-type="species" reg="siamensis">siamensis</tp:taxon-name-part></tp:taxon-name></italic> Teijsman &amp; Miquel.</p></tp:treatment-sec><ref-list><ref id="B20"><mixed-citation xmlns:xlink="http://www.w3.org/1999/xlink" xlink:type="simple"><person-group><name name-style="western"><surname>Engel</surname><given-names>MS</given-names></name><name name-style="western"><surname>Gonzalez</surname><given-names>VH</given-names></name></person-group> (<year>2011</year>) <article-title><italic><tp:taxon-name><tp:taxon-name-part taxon-name-part-type="genus">Alocanthedon</tp:taxon-name-part></tp:taxon-name></italic>, a new subgenus of <italic><tp:taxon-name><tp:taxon-name-part taxon-name-part-type="genus">Chalicodoma</tp:taxon-name-part></tp:taxon-name></italic> from Southeast Asia (<tp:taxon-name><tp:taxon-name-part taxon-name-part-type="order">Hymenoptera</tp:taxon-name-part></tp:taxon-name>, <tp:taxon-name><tp:taxon-name-part taxon-name-part-type="family">Megachilidae</tp:taxon-name-part></tp:taxon-name>).</article-title><source>ZooKeys</source><volume>101</volume>: <fpage>51</fpage>–<lpage>80</lpage>. <ext-link xlink:type="simple" ext-link-type="doi" xlink:href="10.3897/zookeys.101.1182">https://doi.org/10.3897/zookeys.101.1182</ext-link></mixed-citation></ref></ref-list></tp:taxon-treatment>
