# Supplementary material for: Resin bees of genus Megachile, subgenera Callomegachile and Carinula (Hymenoptera, Megachilidae) from Thailand with description of a new species
Source: Zookeys. 2020 Nov 25;997:95–144. doi: 10.3897/zookeys.997.34935 (PMC7710695; doi:10.3897/zookeys.997.34935)
Supplement: XML Treatment for Megachile (Callomegachile) ornata [file zookeys.997.34935-treatment11.xml]

<!DOCTYPE tp:taxon-treatment
  PUBLIC "-//TaxonX//DTD Taxonomic Treatment Publishing DTD v0 20100105//EN" "tax-treatment-NSO.dtd">
<tp:taxon-treatment xmlns:tp="http://www.plazi.org/taxpub"><tp:treatment-meta><kwd-group><label>Taxon classification</label><kwd><named-content xmlns:xlink="http://www.w3.org/1999/xlink" content-type="kingdom">Animalia</named-content></kwd><kwd><named-content xmlns:xlink="http://www.w3.org/1999/xlink" content-type="order">Hymenoptera</named-content></kwd><kwd><named-content xmlns:xlink="http://www.w3.org/1999/xlink" content-type="family">Megachilidae</named-content></kwd></kwd-group><mixed-citation publication-type="journal"><person-group><name><surname>Chatthanabun</surname><given-names>Nontawat</given-names></name><name><surname>Ascher</surname><given-names>John S.</given-names></name><name><surname>Pinkaew</surname><given-names>Nantasak</given-names></name><name><surname>Thanoosing</surname><given-names>Chawatat</given-names></name><name><surname>Traiyasut</surname><given-names>Prapun</given-names></name><name><surname>Warrit</surname><given-names>Natapot</given-names></name></person-group><article-title>Resin bees of genus <italic><tp:taxon-name><tp:taxon-name-part taxon-name-part-type="genus" reg="Megachile">Megachile</tp:taxon-name-part></tp:taxon-name></italic>, subgenera <italic><tp:taxon-name><tp:taxon-name-part taxon-name-part-type="genus" reg="Callomegachile">Callomegachile</tp:taxon-name-part></tp:taxon-name></italic> and <italic><tp:taxon-name><tp:taxon-name-part taxon-name-part-type="genus" reg="Carinula">Carinula</tp:taxon-name-part></tp:taxon-name></italic> (<tp:taxon-name><tp:taxon-name-part taxon-name-part-type="order">Hymenoptera</tp:taxon-name-part></tp:taxon-name>, <tp:taxon-name><tp:taxon-name-part taxon-name-part-type="family">Megachilidae</tp:taxon-name-part></tp:taxon-name>) from Thailand with description of a new species</article-title><source>Zookeys</source><day>25</day><month>11</month><year>2020</year><volume>997</volume><fpage>95</fpage><lpage>144</lpage><pub-id pub-id-type="doi">10.3897/zookeys.997.34935</pub-id></mixed-citation></tp:treatment-meta><tp:nomenclature><tp:taxon-name><object-id xmlns:xlink="http://www.w3.org/1999/xlink" content-type="arpha" xlink:type="simple">91721A77-C422-537E-A0C5-92898CDD2C29</object-id>
            <tp:taxon-name-part taxon-name-part-type="genus" reg="Megachile">Megachile</tp:taxon-name-part> (<tp:taxon-name-part taxon-name-part-type="subgenus" reg="Callomegachile">Callomegachile</tp:taxon-name-part>) <tp:taxon-name-part taxon-name-part-type="species" reg="ornata">ornata</tp:taxon-name-part></tp:taxon-name><tp:taxon-authority>Smith, 1853</tp:taxon-authority><xref ref-type="fig" rid="F19">Figs 19</xref><xref ref-type="fig" rid="F20">, 20</xref><tp:nomenclature-citation-list><tp:nomenclature-citation><tp:taxon-name>
                <tp:taxon-name-part taxon-name-part-type="genus" reg="Megachile">Megachile</tp:taxon-name-part> <tp:taxon-name-part taxon-name-part-type="species" reg="ornata">ornata</tp:taxon-name-part></tp:taxon-name><comment>Smith, 1853: 183; female syntype (<named-content xmlns:xlink="http://www.w3.org/1999/xlink" content-type="dwc:institutional_code" xlink:type="simple">NHMUK</named-content>, examined) Indonesia.</comment></tp:nomenclature-citation><tp:nomenclature-citation><tp:taxon-name>
                <tp:taxon-name-part taxon-name-part-type="genus" reg="Megachile">Megachile</tp:taxon-name-part> <tp:taxon-name-part taxon-name-part-type="species" reg="miniata">miniata</tp:taxon-name-part></tp:taxon-name><comment>Bingham, 1896: 199.</comment></tp:nomenclature-citation><tp:nomenclature-citation><tp:taxon-name>
                <tp:taxon-name-part taxon-name-part-type="genus" reg="Megachile">Megachile</tp:taxon-name-part> <tp:taxon-name-part taxon-name-part-type="species" reg="ruficorbis">ruficorbis</tp:taxon-name-part></tp:taxon-name><comment>Cockerell, 1927: 6.</comment></tp:nomenclature-citation></tp:nomenclature-citation-list></tp:nomenclature><tp:treatment-sec sec-type="diagnosis" id="SECID0EQCAI"><title>Diagnosis.</title><p>Female can be recognized by its black large body size (17–19 mm); <abbrev xmlns:xlink="http://www.w3.org/1999/xlink" xlink:title="the first metasomal tergum" xlink:type="simple">T1</abbrev>–<abbrev xmlns:xlink="http://www.w3.org/1999/xlink" xlink:title="the fourth metasomal tergum" xlink:type="simple">T4</abbrev> covered with black hairs; <abbrev xmlns:xlink="http://www.w3.org/1999/xlink" xlink:title="the second metasomal tergum" xlink:type="simple">T2</abbrev> with small patch of brick-red hairs laterally; <abbrev xmlns:xlink="http://www.w3.org/1999/xlink" xlink:title="the fifth metasomal tergum" xlink:type="simple">T5</abbrev>–<abbrev xmlns:xlink="http://www.w3.org/1999/xlink" xlink:title="the sixth metasomal tergum" id="ABBRID0EWCAI" xlink:type="simple">T6</abbrev> covered with pale light yellow hairs (Fig. <xref ref-type="fig" rid="F20">20a</xref>); mandible three teeth (Fig. <xref ref-type="fig" rid="F20">20b</xref>); second spine of pro- and mesotibiae bifurcate (Fig. <xref ref-type="fig" rid="F20">20c</xref>); metatibiae with spine at apex (Fig. <xref ref-type="fig" rid="F20">20d</xref>); brick-red scopa.</p><fig id="F19" position="float" orientation="portrait"><object-id xmlns:xlink="http://www.w3.org/1999/xlink" content-type="doi" xlink:type="simple">10.3897/zookeys.997.34935.figure19</object-id><object-id xmlns:xlink="http://www.w3.org/1999/xlink" content-type="arpha" xlink:type="simple">37EC6991-ECDF-59BA-BC8C-FDC5C98E9A57</object-id><label>Figure 19.</label><caption><p>Thai distribution of <tp:taxon-name><tp:taxon-name-part taxon-name-part-type="genus" reg="Megachile">Megachile</tp:taxon-name-part> (<tp:taxon-name-part taxon-name-part-type="subgenus" reg="Callomegachile">Callomegachile</tp:taxon-name-part>) <tp:taxon-name-part taxon-name-part-type="species" reg="ornata">ornata</tp:taxon-name-part></tp:taxon-name>.</p></caption><graphic xmlns:xlink="http://www.w3.org/1999/xlink" xlink:href="zookeys-997-095-g019.jpg" position="float" orientation="portrait" xlink:type="simple" id="oo_479648.jpg"><uri content-type="original_file" xlink:type="simple">https://binary.pensoft.net/fig/479648</uri></graphic></fig><fig id="F20" position="float" orientation="portrait"><object-id xmlns:xlink="http://www.w3.org/1999/xlink" content-type="doi" xlink:type="simple">10.3897/zookeys.997.34935.figure20</object-id><object-id xmlns:xlink="http://www.w3.org/1999/xlink" content-type="arpha" xlink:type="simple">883D2440-07C0-5BB9-8E8C-6938726F6B10</object-id><label>Figure 20.</label><caption><p><tp:taxon-name><tp:taxon-name-part taxon-name-part-type="genus" reg="Megachile">Megachile</tp:taxon-name-part> (<tp:taxon-name-part taxon-name-part-type="subgenus" reg="Callomegachile">Callomegachile</tp:taxon-name-part>) <tp:taxon-name-part taxon-name-part-type="species" reg="ornata">ornata</tp:taxon-name-part></tp:taxon-name> Smith, 1853, female (<named-content xmlns:xlink="http://www.w3.org/1999/xlink" content-type="dwc:institutional_code" xlink:type="simple">NHMUK</named-content> 013379840) <bold>a</bold> dorsal view <bold>b</bold> frontal view <bold>c</bold> spine at front tibia <bold>d</bold> spine at hind tibia <bold>e</bold> lateral view of mesosoma and scopa.</p></caption><graphic xmlns:xlink="http://www.w3.org/1999/xlink" xlink:href="zookeys-997-095-g020.jpg" position="float" orientation="portrait" xlink:type="simple" id="oo_479649.jpg"><uri content-type="original_file" xlink:type="simple">https://binary.pensoft.net/fig/479649</uri></graphic></fig></tp:treatment-sec><tp:treatment-sec sec-type="Literature records" id="SECID0EPFAI"><title>Literature records.</title><p>Brunei. (<xref ref-type="bibr" rid="B3">Ascher and Pickering 2020</xref>); India. (<xref ref-type="bibr" rid="B60">Tadauchi and Tasen 2009</xref>); Indonesia. Borneo, Sumatra: including Deli (<xref ref-type="bibr" rid="B32">Kirby 1894</xref>; <xref ref-type="bibr" rid="B38">Meade-Waldo 1912</xref>; <xref ref-type="bibr" rid="B60">Tadauchi and Tasen 2009</xref>; <xref ref-type="bibr" rid="B2">Ascher et al. 2016</xref>); Malaysia. Kuala Lumpur, Negeri Sembilan, Pahang, Sabah, Sarawak, Selangor (<xref ref-type="bibr" rid="B13">Cockerell 1927a</xref>; <xref ref-type="bibr" rid="B2">Ascher et al. 2016</xref>; <xref ref-type="bibr" rid="B3">Ascher and Pickering 2020</xref>); Myanmar. (<xref ref-type="bibr" rid="B13">Cockerell 1927a</xref>); Nepal. (<xref ref-type="bibr" rid="B60">Tadauchi and Tasen 2009</xref>; <xref ref-type="bibr" rid="B3">Ascher and Pickering 2020</xref>); Singapore. (<xref ref-type="bibr" rid="B2">Ascher et al. 2016</xref>); Thailand. Chiang Mai (<xref ref-type="bibr" rid="B60">Tadauchi and Tasen 2009</xref>).</p></tp:treatment-sec><tp:treatment-sec sec-type="material" id="SECID0ENHAI"><title>Material examined.</title><p>Female syntype. Indonesia. “56 43; Locality unknown, pre-1853, Exchanged unit, Mr. Baly, B.M. 1856–43; Syntype, female, <italic><tp:taxon-name><tp:taxon-name-part taxon-name-part-type="genus" reg="Megachile">Megachile</tp:taxon-name-part> <tp:taxon-name-part taxon-name-part-type="species" reg="ornata">ornata</tp:taxon-name-part></tp:taxon-name></italic> Smith, F., 1853:183, det. D. Notton 2018 (ICZN Rec. 73F); B.M. TYPE HYM. 17a. 3215; <named-content xmlns:xlink="http://www.w3.org/1999/xlink" content-type="dwc:institutional_code" xlink:type="simple">NHMUK</named-content> 013379840”.</p></tp:treatment-sec><tp:treatment-sec sec-type="comments" id="SECID0EDIAI"><title>Comments.</title><p><xref ref-type="bibr" rid="B61">Trunz et al. 2016</xref>’s phylogenetic analysis suggested <italic><tp:taxon-name><tp:taxon-name-part taxon-name-part-type="genus" reg="Megachile">M.</tp:taxon-name-part> <tp:taxon-name-part taxon-name-part-type="species" reg="ornata">ornata</tp:taxon-name-part></tp:taxon-name></italic> belongs to a distinct lineage of <italic><tp:taxon-name><tp:taxon-name-part taxon-name-part-type="genus" reg="Callomegachile">Callomegachile</tp:taxon-name-part></tp:taxon-name></italic> sensu lato.</p></tp:treatment-sec><tp:treatment-sec sec-type="Floral records" id="SECID0E6IAI"><title>Floral records.</title><p><tp:taxon-name><tp:taxon-name-part taxon-name-part-type="genus" reg="Megachile">Megachile</tp:taxon-name-part> (<tp:taxon-name-part taxon-name-part-type="subgenus" reg="Callomegachile">Callomegachile</tp:taxon-name-part>) <tp:taxon-name-part taxon-name-part-type="species" reg="ornata">ornata</tp:taxon-name-part></tp:taxon-name> was captured on <italic><tp:taxon-name><tp:taxon-name-part taxon-name-part-type="genus" reg="Grammatophyllum">Grammatophyllum</tp:taxon-name-part> <tp:taxon-name-part taxon-name-part-type="species" reg="speciosum">speciosum</tp:taxon-name-part></tp:taxon-name></italic> Blume (<xref ref-type="bibr" rid="B2">Ascher et al. 2016</xref>).</p></tp:treatment-sec><ref-list><ref id="B3"><mixed-citation xmlns:xlink="http://www.w3.org/1999/xlink" xlink:type="simple"><person-group><name name-style="western"><surname>Ascher</surname><given-names>JS</given-names></name><name name-style="western"><surname>Pickering</surname><given-names>J</given-names></name></person-group> (<year>2020</year>) Bee Species Guide (<tp:taxon-name><tp:taxon-name-part taxon-name-part-type="order">Hymenoptera</tp:taxon-name-part></tp:taxon-name>: <tp:taxon-name><tp:taxon-name-part taxon-name-part-type="superfamily">Apoidea</tp:taxon-name-part></tp:taxon-name>: <tp:taxon-name><tp:taxon-name-part taxon-name-part-type="clade">Anthophila</tp:taxon-name-part></tp:taxon-name>). http:// <ext-link xlink:type="simple" ext-link-type="uri" xlink:href="http://www.discoverlife.org/mp/20q?guide=Apoidea_species">www.discoverlife.org/mp/20q?guide=Apoidea_species</ext-link> [Draft 5, last accessed 15 July 2019]</mixed-citation></ref><ref id="B60"><mixed-citation xmlns:xlink="http://www.w3.org/1999/xlink" xlink:type="simple"><person-group><name name-style="western"><surname>Tadauchi</surname><given-names>O</given-names></name><name name-style="western"><surname>Tasen</surname><given-names>W</given-names></name></person-group> (<year>2009</year>) <article-title>Bees of natural forests, teak plantations and agricultural fields in Thailand.</article-title><source>Esakia</source><volume>49</volume>: <fpage>7</fpage>–<lpage>13</lpage>.</mixed-citation></ref><ref id="B32"><mixed-citation xmlns:xlink="http://www.w3.org/1999/xlink" xlink:type="simple"><person-group><name name-style="western"><surname>Kirby</surname><given-names>WF</given-names></name></person-group> (<year>1894</year>) <article-title>A Visit to Damma Island, East Indian Archipelago.</article-title><source>The Annals and Magazine of Natural History, including Zoology, Botany, and Geology</source><volume>14</volume>(<issue>6</issue>): <fpage>107</fpage>–<lpage>110</lpage>.</mixed-citation></ref><ref id="B38"><mixed-citation xmlns:xlink="http://www.w3.org/1999/xlink" xlink:type="simple"><person-group><name name-style="western"><surname>Meade-Waldo</surname><given-names>G</given-names></name></person-group> (<year>1912</year>) <article-title>Notes on the <tp:taxon-name><tp:taxon-name-part taxon-name-part-type="family">Apidae</tp:taxon-name-part></tp:taxon-name> (<tp:taxon-name><tp:taxon-name-part taxon-name-part-type="order">Hymenoptera</tp:taxon-name-part></tp:taxon-name>) in the collection of the British Museum, with descriptions of new species.</article-title><source>The Annals and Magazine of Natural History, including Zoology, Botany, and Geology</source><volume>10</volume>: <fpage>461</fpage>–<lpage>478</lpage>. <ext-link xlink:type="simple" ext-link-type="doi" xlink:href="10.1080/00222931208693261">https://doi.org/10.1080/00222931208693261</ext-link></mixed-citation></ref><ref id="B2"><mixed-citation xmlns:xlink="http://www.w3.org/1999/xlink" xlink:type="simple"><person-group><name name-style="western"><surname>Ascher</surname><given-names>JS</given-names></name><name name-style="western"><surname>Risch</surname><given-names>S</given-names></name><name name-style="western"><surname>Soh</surname><given-names>ZWW</given-names></name><name name-style="western"><surname>Lee</surname><given-names>JXQ</given-names></name><name name-style="western"><surname>Soh</surname><given-names>EJY</given-names></name></person-group> (<year>2016</year>) <article-title><italic><tp:taxon-name><tp:taxon-name-part taxon-name-part-type="genus">Megachile</tp:taxon-name-part></tp:taxon-name></italic> leaf-cutter and resin bees of Singapore (<tp:taxon-name><tp:taxon-name-part taxon-name-part-type="order">Hymenoptera</tp:taxon-name-part></tp:taxon-name>: <tp:taxon-name><tp:taxon-name-part taxon-name-part-type="superfamily">Apoidea</tp:taxon-name-part></tp:taxon-name>: <tp:taxon-name><tp:taxon-name-part taxon-name-part-type="family">Megachilidae</tp:taxon-name-part></tp:taxon-name>).</article-title><source>Raffles Bulletin of Zoology Supplement</source><volume>32</volume>: <fpage>33</fpage>–<lpage>55</lpage>.</mixed-citation></ref><ref id="B13"><mixed-citation xmlns:xlink="http://www.w3.org/1999/xlink" xlink:type="simple"><person-group><name name-style="western"><surname>Cockerell</surname><given-names>TDA</given-names></name></person-group> (<year>1927a</year>) <article-title>Some bees, principally from Formosa and China.</article-title><source>American Museum Novitates</source><volume>274</volume>: <fpage>1</fpage>–<lpage>16</lpage>.</mixed-citation></ref><ref id="B61"><mixed-citation xmlns:xlink="http://www.w3.org/1999/xlink" xlink:type="simple"><person-group><name name-style="western"><surname>Trunz</surname><given-names>V</given-names></name><name name-style="western"><surname>Packer</surname><given-names>L</given-names></name><name name-style="western"><surname>Vieu</surname><given-names>J</given-names></name><name name-style="western"><surname>Arrigo</surname><given-names>N</given-names></name><name name-style="western"><surname>Praz</surname><given-names>CJ</given-names></name></person-group> (<year>2016</year>) Comprehensive phylogeny, biogeography and new classification of the diverse bee tribe <tp:taxon-name><tp:taxon-name-part taxon-name-part-type="tribe">Megachilini</tp:taxon-name-part></tp:taxon-name>: Can we use DNA barcodes in phylogenies of large genera? Molecular Phylogenetics and Evolution 103: 245–259. <ext-link xlink:type="simple" ext-link-type="doi" xlink:href="10.1016/j.ympev.2016.07.004">https://doi.org/10.1016/j.ympev.2016.07.004</ext-link></mixed-citation></ref></ref-list></tp:taxon-treatment>
