# Supplementary material for: Resin bees of genus Megachile, subgenera Callomegachile and Carinula (Hymenoptera, Megachilidae) from Thailand with description of a new species
Source: Zookeys. 2020 Nov 25;997:95–144. doi: 10.3897/zookeys.997.34935 (PMC7710695; doi:10.3897/zookeys.997.34935)
Supplement: XML Treatment for Megachile (Callomegachile) parornata [file zookeys.997.34935-treatment12.xml]

<!DOCTYPE tp:taxon-treatment
  PUBLIC "-//TaxonX//DTD Taxonomic Treatment Publishing DTD v0 20100105//EN" "tax-treatment-NSO.dtd">
<tp:taxon-treatment xmlns:tp="http://www.plazi.org/taxpub"><tp:treatment-meta><kwd-group><label>Taxon classification</label><kwd><named-content xmlns:xlink="http://www.w3.org/1999/xlink" content-type="kingdom">Animalia</named-content></kwd><kwd><named-content xmlns:xlink="http://www.w3.org/1999/xlink" content-type="order">Hymenoptera</named-content></kwd><kwd><named-content xmlns:xlink="http://www.w3.org/1999/xlink" content-type="family">Megachilidae</named-content></kwd></kwd-group><mixed-citation publication-type="journal"><person-group><name><surname>Chatthanabun</surname><given-names>Nontawat</given-names></name><name><surname>Ascher</surname><given-names>John S.</given-names></name><name><surname>Pinkaew</surname><given-names>Nantasak</given-names></name><name><surname>Thanoosing</surname><given-names>Chawatat</given-names></name><name><surname>Traiyasut</surname><given-names>Prapun</given-names></name><name><surname>Warrit</surname><given-names>Natapot</given-names></name></person-group><article-title>Resin bees of genus <italic><tp:taxon-name><tp:taxon-name-part taxon-name-part-type="genus" reg="Megachile">Megachile</tp:taxon-name-part></tp:taxon-name></italic>, subgenera <italic><tp:taxon-name><tp:taxon-name-part taxon-name-part-type="genus" reg="Callomegachile">Callomegachile</tp:taxon-name-part></tp:taxon-name></italic> and <italic><tp:taxon-name><tp:taxon-name-part taxon-name-part-type="genus" reg="Carinula">Carinula</tp:taxon-name-part></tp:taxon-name></italic> (<tp:taxon-name><tp:taxon-name-part taxon-name-part-type="order">Hymenoptera</tp:taxon-name-part></tp:taxon-name>, <tp:taxon-name><tp:taxon-name-part taxon-name-part-type="family">Megachilidae</tp:taxon-name-part></tp:taxon-name>) from Thailand with description of a new species</article-title><source>Zookeys</source><day>25</day><month>11</month><year>2020</year><volume>997</volume><fpage>95</fpage><lpage>144</lpage><pub-id pub-id-type="doi">10.3897/zookeys.997.34935</pub-id></mixed-citation></tp:treatment-meta><tp:nomenclature><tp:taxon-name><object-id xmlns:xlink="http://www.w3.org/1999/xlink" content-type="arpha" xlink:type="simple">E50156CC-28AF-5A37-AC8C-C6925CDD3FB5</object-id>
            <tp:taxon-name-part taxon-name-part-type="genus" reg="Megachile">Megachile</tp:taxon-name-part> (<tp:taxon-name-part taxon-name-part-type="subgenus" reg="Callomegachile">Callomegachile</tp:taxon-name-part>) <tp:taxon-name-part taxon-name-part-type="species" reg="parornata">parornata</tp:taxon-name-part></tp:taxon-name><tp:taxon-authority>Chatthanabun, Warrit and Ascher</tp:taxon-authority><tp:taxon-status xmlns:xlink="http://www.w3.org/1999/xlink" xlink:type="simple">nom. nov.</tp:taxon-status><xref ref-type="fig" rid="F21">Figs 21</xref><xref ref-type="fig" rid="F22">, 22</xref><tp:nomenclature-citation-list><tp:nomenclature-citation><tp:taxon-name>
                <tp:taxon-name-part taxon-name-part-type="genus" reg="Megachile">Megachile</tp:taxon-name-part> <tp:taxon-name-part taxon-name-part-type="species" reg="gigas">gigas</tp:taxon-name-part></tp:taxon-name><comment>Wu, 2005: 159; preoccupied (junior primary homonym, not <tp:taxon-name><tp:taxon-name-part taxon-name-part-type="genus" reg="Megachile">Megachile</tp:taxon-name-part> <tp:taxon-name-part taxon-name-part-type="species" reg="gigas">gigas</tp:taxon-name-part></tp:taxon-name> Schrottky, 1908, Brazil). Female holotype (erroneously described as male) (<abbrev xmlns:xlink="http://www.w3.org/1999/xlink" content-type="institution" xlink:title="Chinese Academy of Science, Yunnan, China" id="ABBRID0EKMAI" xlink:type="simple">IZB</abbrev>, examined) Xiaomengyang, Xishuangbanna, Yunnan, China.</comment></tp:nomenclature-citation></tp:nomenclature-citation-list></tp:nomenclature><tp:treatment-sec sec-type="diagnosis" id="SECID0EPMAI"><title>Diagnosis.</title><p>Female superficially resembles <tp:taxon-name><tp:taxon-name-part taxon-name-part-type="genus" reg="Megachile">M.</tp:taxon-name-part> (<tp:taxon-name-part taxon-name-part-type="subgenus" reg="Callomegachile">Callomegachile</tp:taxon-name-part>) <tp:taxon-name-part taxon-name-part-type="species" reg="ornata">ornata</tp:taxon-name-part></tp:taxon-name> Smith, 1853 except <abbrev xmlns:xlink="http://www.w3.org/1999/xlink" xlink:title="the first metasomal tergum" xlink:type="simple">T1</abbrev> covered with black hairs; <abbrev xmlns:xlink="http://www.w3.org/1999/xlink" xlink:title="the second metasomal tergum" xlink:type="simple">T2</abbrev>–<abbrev xmlns:xlink="http://www.w3.org/1999/xlink" xlink:title="the fifth metasomal tergum" xlink:type="simple">T5</abbrev> covered with brick-red hairs; <abbrev xmlns:xlink="http://www.w3.org/1999/xlink" xlink:title="the sixth metasomal tergum" id="ABBRID0EDNAI" xlink:type="simple">T6</abbrev> covered with pale yellow hairs (Fig. <xref ref-type="fig" rid="F22">22g, h</xref>); scopa brick-red.</p><fig id="F21" position="float" orientation="portrait"><object-id xmlns:xlink="http://www.w3.org/1999/xlink" content-type="doi" xlink:type="simple">10.3897/zookeys.997.34935.figure21</object-id><object-id xmlns:xlink="http://www.w3.org/1999/xlink" content-type="arpha" xlink:type="simple">4DB96D27-B907-5E8B-8F75-2F72156D611A</object-id><label>Figure 21.</label><caption><p>Thai distribution of <tp:taxon-name><tp:taxon-name-part taxon-name-part-type="genus" reg="Megachile">Megachile</tp:taxon-name-part> (<tp:taxon-name-part taxon-name-part-type="subgenus" reg="Callomegachile">Callomegachile</tp:taxon-name-part>) <tp:taxon-name-part taxon-name-part-type="species" reg="parornata">parornata</tp:taxon-name-part></tp:taxon-name>.</p></caption><graphic xmlns:xlink="http://www.w3.org/1999/xlink" xlink:href="zookeys-997-095-g021.jpg" position="float" orientation="portrait" xlink:type="simple" id="oo_479650.jpg"><uri content-type="original_file" xlink:type="simple">https://binary.pensoft.net/fig/479650</uri></graphic></fig><fig id="F22" position="float" orientation="portrait"><object-id xmlns:xlink="http://www.w3.org/1999/xlink" content-type="doi" xlink:type="simple">10.3897/zookeys.997.34935.figure22</object-id><object-id xmlns:xlink="http://www.w3.org/1999/xlink" content-type="arpha" xlink:type="simple">4E623EC7-B5C7-5334-A2F7-A2719F14CD90</object-id><label>Figure 22.</label><caption><p><tp:taxon-name><tp:taxon-name-part taxon-name-part-type="genus" reg="Megachile">Megachile</tp:taxon-name-part> (<tp:taxon-name-part taxon-name-part-type="subgenus" reg="Callomegachile">Callomegachile</tp:taxon-name-part>) <tp:taxon-name-part taxon-name-part-type="species" reg="parornata">parornata</tp:taxon-name-part></tp:taxon-name> Chatthanabun, Warrit and Ascher, nom. nov., female <bold>a</bold> frontal view <bold>b</bold> labrum and mandibles <bold>c</bold> mandible <bold>d</bold> dorsal view <bold>e</bold> spine on hind tibia <bold>f</bold> spine on front tibia <bold>g</bold> dorsal view of metasoma <bold>h</bold> lateral view of metasoma and scopa.</p></caption><graphic xmlns:xlink="http://www.w3.org/1999/xlink" xlink:href="zookeys-997-095-g022.jpg" position="float" orientation="portrait" xlink:type="simple" id="oo_479651.jpg"><uri content-type="original_file" xlink:type="simple">https://binary.pensoft.net/fig/479651</uri></graphic></fig></tp:treatment-sec><tp:treatment-sec sec-type="redescription" id="SECID0ERPAI"><title>Redescription.</title><p><bold><italic>Female</italic>.</bold> Length. Total body length 20.00–21.50; wingspan 35.55–38.24; forewing 14.84–16.13. Structure and color. Head black; ventral margin of paraocular area with brown hairs; clypeus trapezoid with rough surface and sparse punctures; supraclypeal area convex and subtriangular with rough surface and sparse punctures; mandible with three teeth, without cutting edge; outer surface of mandible minutely roughened with long brown hairs; labrum length twice as long as wide with round apex, surface minutely convex and rough with erect long brown hairs at apex; gena with sparse punctures; bare vertex with sparse punctures, <abbrev xmlns:xlink="http://www.w3.org/1999/xlink" xlink:title="Interocellar distance" id="ABBRID0E3PAI" xlink:type="simple">ID</abbrev> shorter than <abbrev xmlns:xlink="http://www.w3.org/1999/xlink" xlink:title="ocelloccipital distance" id="ABBRID0EAQAI" xlink:type="simple">OD</abbrev>, <abbrev xmlns:xlink="http://www.w3.org/1999/xlink" xlink:title="Interocellar distance" id="ABBRID0EEQAI" xlink:type="simple">ID</abbrev>/<abbrev xmlns:xlink="http://www.w3.org/1999/xlink" xlink:title="ocelloccipital distance" id="ABBRID0EIQAI" xlink:type="simple">OD</abbrev> = 0.28 ± 0.01; antennae with eleven flagella, first flagellomere wider than long, shorter than the second; body parallel-sided; scutum and scutellum hairless except anterior margin of scutum with brown hairs; lower part of metathorax with white hairs; scutum and lower part of mesepisternum with coarsely striate puncture pattern; procoxa covers with brown hairs; pro- and mesotibiae with two apical spines, mesotibial spine bifurcate; apex of metatibiae with spine at apex; pro- and mesotarsus with short brown hairs; metatarsus with dense short fulvous hairs inner side and short brown hairs outer side; forewing length yellow hyaline with yellowish-brown vein; <abbrev xmlns:xlink="http://www.w3.org/1999/xlink" xlink:title="the first metasomal tergum" xlink:type="simple">T1</abbrev> covers with black hairs; <abbrev xmlns:xlink="http://www.w3.org/1999/xlink" xlink:title="the second metasomal tergum" xlink:type="simple">T2</abbrev>–<abbrev xmlns:xlink="http://www.w3.org/1999/xlink" xlink:title="the fifth metasomal tergum" xlink:type="simple">T5</abbrev> cover with brick-red hairs; <abbrev xmlns:xlink="http://www.w3.org/1999/xlink" xlink:title="the sixth metasomal tergum" id="ABBRID0EMQAI" xlink:type="simple">T6</abbrev> covers with pale yellow hairs, round apex; scopa fulvous-red.</p><p><bold><italic>Male</italic>.</bold> Unknown.</p></tp:treatment-sec><tp:treatment-sec sec-type="Literature records" id="SECID0EXQAI"><title>Literature records.</title><p>China. Yunnan (<xref ref-type="bibr" rid="B62">Wu 2005</xref>); Vietnam. Hoa-Binh, Vinh-Quang (<xref ref-type="bibr" rid="B62">Wu 2005</xref>).</p></tp:treatment-sec><tp:treatment-sec sec-type="material" id="SECID0EFRAI"><title>Material examined.</title><p>Female holotype (erroneously described as male). China. “Yunnan, Xishuangbanna, Xiaomengyang (<named-content xmlns:xlink="http://www.w3.org/1999/xlink" content-type="dwc:verbatimCoordinates" xlink:type="simple"><named-content content-type="geo-json" specific-use="{&#34;type&#34;:&#34;Point&#34;,&#34;coordinates&#34;:[100.800000,22.000000]}" id="NCID0EORAI" xlink:type="simple">22°N, 100.8°E</named-content></named-content>), 850 m; 1957. IX. 6, collected by Zang Ling-Chao; Holotype; female, <tp:taxon-name><tp:taxon-name-part taxon-name-part-type="genus" reg="Megachile">Megachile</tp:taxon-name-part> (<tp:taxon-name-part taxon-name-part-type="subgenus" reg="Callomegachile">Callomegachile</tp:taxon-name-part>) <tp:taxon-name-part taxon-name-part-type="species" reg="gigas">gigas</tp:taxon-name-part></tp:taxon-name> Wu, 2005; det. Y. R. Wu; IOZ(E) 210406”; Thailand (new record). Bangkok Province: 1♀, Dusit, 8-IX-1968, coll. Patchanee (leg. NC and NW). Chiang Mai Province: 1♀, Meuang district, Faculty of Agriculture, 4-VIII-1981, coll. Vijit (leg. NC and NW); 1♀, Meuang district, Chiang Mai University, 6-VIII-1981, coll. Sumrid (leg. NC and NW). Nakhon Ratchasima Province: 1♀, 30-VI-1962, coll. unknown (leg. NC and NW); 1♀, Faculty of Forestry, 10-VII-1968, coll. K. Vajropala (leg. NC and NW).</p></tp:treatment-sec><tp:treatment-sec sec-type="etymology" id="SECID0EBSAI"><title>Etymology.</title><p>The species name refers to the close resemblance to <italic><tp:taxon-name><tp:taxon-name-part taxon-name-part-type="genus" reg="Megachile">M.</tp:taxon-name-part> <tp:taxon-name-part taxon-name-part-type="species" reg="ornata">ornata</tp:taxon-name-part></tp:taxon-name></italic>.</p></tp:treatment-sec><tp:treatment-sec sec-type="remarks" id="SECID0ESSAI"><title>Remarks.</title><p>The wide published distribution of <italic><tp:taxon-name><tp:taxon-name-part taxon-name-part-type="genus" reg="Megachile">M.</tp:taxon-name-part> <tp:taxon-name-part taxon-name-part-type="species" reg="ornata">ornata</tp:taxon-name-part></tp:taxon-name></italic> from Nepal to the Indonesian Archipelago raises a question regarding whether this is a single species or a species complex. Since the type material of <italic><tp:taxon-name><tp:taxon-name-part taxon-name-part-type="genus" reg="Megachile">M.</tp:taxon-name-part> <tp:taxon-name-part taxon-name-part-type="species" reg="ornata">ornata</tp:taxon-name-part></tp:taxon-name></italic> was collected from Sumatra, Indonesia, specimens reported under this name from other mainland Asian countries should be re-examined. Furthermore, whereas no additional specimens of <italic><tp:taxon-name><tp:taxon-name-part taxon-name-part-type="genus" reg="Megachile">M.</tp:taxon-name-part> <tp:taxon-name-part taxon-name-part-type="species" reg="parornata">parornata</tp:taxon-name-part></tp:taxon-name></italic> were collected and deposited in <named-content xmlns:xlink="http://www.w3.org/1999/xlink" content-type="dwc:institutional_code" xlink:type="simple">NHMCU-BSRU</named-content> and <named-content xmlns:xlink="http://www.w3.org/1999/xlink" content-type="dwc:institutional_code" xlink:type="simple">CMU</named-content> since 1968, <xref ref-type="bibr" rid="B60">Tadauchi and Tasen (2009)</xref> recorded one specimens of <italic><tp:taxon-name><tp:taxon-name-part taxon-name-part-type="genus" reg="Megachile">M.</tp:taxon-name-part> <tp:taxon-name-part taxon-name-part-type="species" reg="ornata">ornata</tp:taxon-name-part></tp:taxon-name></italic> from Chiang Mai province (not seen by us). Until, male specimens of both <italic><tp:taxon-name><tp:taxon-name-part taxon-name-part-type="genus" reg="Megachile">M.</tp:taxon-name-part> <tp:taxon-name-part taxon-name-part-type="species" reg="parornata">parornata</tp:taxon-name-part></tp:taxon-name></italic> and <italic><tp:taxon-name><tp:taxon-name-part taxon-name-part-type="genus" reg="Megachile">M.</tp:taxon-name-part> <tp:taxon-name-part taxon-name-part-type="species" reg="ornata">ornata</tp:taxon-name-part></tp:taxon-name></italic> are collected and studied, we are proposing <italic><tp:taxon-name><tp:taxon-name-part taxon-name-part-type="genus" reg="Megachile">M.</tp:taxon-name-part> <tp:taxon-name-part taxon-name-part-type="species" reg="parornata">parornata</tp:taxon-name-part></tp:taxon-name></italic> to be a separate species from <italic><tp:taxon-name><tp:taxon-name-part taxon-name-part-type="genus" reg="Megachile">M.</tp:taxon-name-part> <tp:taxon-name-part taxon-name-part-type="species" reg="ornata">ornata</tp:taxon-name-part></tp:taxon-name></italic>.</p></tp:treatment-sec><ref-list><ref id="B62"><mixed-citation xmlns:xlink="http://www.w3.org/1999/xlink" xlink:type="simple"><person-group><name name-style="western"><surname>Wu</surname><given-names>YR</given-names></name></person-group> (<year>2005</year>) <article-title>A study on the genus <italic><tp:taxon-name><tp:taxon-name-part taxon-name-part-type="genus">Megachile</tp:taxon-name-part></tp:taxon-name></italic> Latreille from China with descriptions of fourteen species (<tp:taxon-name><tp:taxon-name-part taxon-name-part-type="superfamily">Apoidea</tp:taxon-name-part></tp:taxon-name>, <tp:taxon-name><tp:taxon-name-part taxon-name-part-type="family">Megachilidae</tp:taxon-name-part></tp:taxon-name>).</article-title><source>Acta Zootaxonomica Sinica</source><volume>30</volume>(<issue>1</issue>): <fpage>155</fpage>–<lpage>165</lpage>.</mixed-citation></ref><ref id="B60"><mixed-citation xmlns:xlink="http://www.w3.org/1999/xlink" xlink:type="simple"><person-group><name name-style="western"><surname>Tadauchi</surname><given-names>O</given-names></name><name name-style="western"><surname>Tasen</surname><given-names>W</given-names></name></person-group> (<year>2009</year>) <article-title>Bees of natural forests, teak plantations and agricultural fields in Thailand.</article-title><source>Esakia</source><volume>49</volume>: <fpage>7</fpage>–<lpage>13</lpage>.</mixed-citation></ref></ref-list></tp:taxon-treatment>
