# Supplementary material for: Resin bees of genus Megachile, subgenera Callomegachile and Carinula (Hymenoptera, Megachilidae) from Thailand with description of a new species
Source: Zookeys. 2020 Nov 25;997:95–144. doi: 10.3897/zookeys.997.34935 (PMC7710695; doi:10.3897/zookeys.997.34935)
Supplement: XML Treatment for Megachile (Callomegachile) tuberculata [file zookeys.997.34935-treatment13.xml]

<!DOCTYPE tp:taxon-treatment
  PUBLIC "-//TaxonX//DTD Taxonomic Treatment Publishing DTD v0 20100105//EN" "tax-treatment-NSO.dtd">
<tp:taxon-treatment xmlns:tp="http://www.plazi.org/taxpub"><tp:treatment-meta><kwd-group><label>Taxon classification</label><kwd><named-content xmlns:xlink="http://www.w3.org/1999/xlink" content-type="kingdom">Animalia</named-content></kwd><kwd><named-content xmlns:xlink="http://www.w3.org/1999/xlink" content-type="order">Hymenoptera</named-content></kwd><kwd><named-content xmlns:xlink="http://www.w3.org/1999/xlink" content-type="family">Megachilidae</named-content></kwd></kwd-group><mixed-citation publication-type="journal"><person-group><name><surname>Chatthanabun</surname><given-names>Nontawat</given-names></name><name><surname>Ascher</surname><given-names>John S.</given-names></name><name><surname>Pinkaew</surname><given-names>Nantasak</given-names></name><name><surname>Thanoosing</surname><given-names>Chawatat</given-names></name><name><surname>Traiyasut</surname><given-names>Prapun</given-names></name><name><surname>Warrit</surname><given-names>Natapot</given-names></name></person-group><article-title>Resin bees of genus <italic><tp:taxon-name><tp:taxon-name-part taxon-name-part-type="genus" reg="Megachile">Megachile</tp:taxon-name-part></tp:taxon-name></italic>, subgenera <italic><tp:taxon-name><tp:taxon-name-part taxon-name-part-type="genus" reg="Callomegachile">Callomegachile</tp:taxon-name-part></tp:taxon-name></italic> and <italic><tp:taxon-name><tp:taxon-name-part taxon-name-part-type="genus" reg="Carinula">Carinula</tp:taxon-name-part></tp:taxon-name></italic> (<tp:taxon-name><tp:taxon-name-part taxon-name-part-type="order">Hymenoptera</tp:taxon-name-part></tp:taxon-name>, <tp:taxon-name><tp:taxon-name-part taxon-name-part-type="family">Megachilidae</tp:taxon-name-part></tp:taxon-name>) from Thailand with description of a new species</article-title><source>Zookeys</source><day>25</day><month>11</month><year>2020</year><volume>997</volume><fpage>95</fpage><lpage>144</lpage><pub-id pub-id-type="doi">10.3897/zookeys.997.34935</pub-id></mixed-citation></tp:treatment-meta><tp:nomenclature><tp:taxon-name><object-id xmlns:xlink="http://www.w3.org/1999/xlink" content-type="arpha" xlink:type="simple">724DFBBA-BC94-56C9-AF62-E5BD47755CA7</object-id>
            <tp:taxon-name-part taxon-name-part-type="genus" reg="Megachile">Megachile</tp:taxon-name-part> (<tp:taxon-name-part taxon-name-part-type="subgenus" reg="Callomegachile">Callomegachile</tp:taxon-name-part>) <tp:taxon-name-part taxon-name-part-type="species" reg="tuberculata">tuberculata</tp:taxon-name-part></tp:taxon-name><tp:taxon-authority>Smith, 1858</tp:taxon-authority><xref ref-type="fig" rid="F23">Figs 23</xref><xref ref-type="fig" rid="F24">, 24</xref><tp:nomenclature-citation-list><tp:nomenclature-citation><tp:taxon-name>
                <tp:taxon-name-part taxon-name-part-type="genus" reg="Megachile">Megachile</tp:taxon-name-part> <tp:taxon-name-part taxon-name-part-type="species" reg="tuberculata">tuberculata</tp:taxon-name-part></tp:taxon-name><comment>Smith, 1858: 46. Female syntype (<named-content xmlns:xlink="http://www.w3.org/1999/xlink" content-type="dwc:institutional_code" xlink:type="simple">NHMUK</named-content>, examined) Borneo, Malaysia.</comment></tp:nomenclature-citation><tp:nomenclature-citation><tp:taxon-name>
                <tp:taxon-name-part taxon-name-part-type="genus" reg="Megachile">Megachile</tp:taxon-name-part> <tp:taxon-name-part taxon-name-part-type="species" reg="longipalpis">longipalpis</tp:taxon-name-part></tp:taxon-name><comment>Radoszkowski, 1882: 78 [doubtful synonymy].</comment></tp:nomenclature-citation><tp:nomenclature-citation><tp:taxon-name>
                <tp:taxon-name-part taxon-name-part-type="genus" reg="Chalicodoma">Chalicodoma</tp:taxon-name-part> (<tp:taxon-name-part taxon-name-part-type="subgenus" reg="Eumegachilana">Eumegachilana</tp:taxon-name-part>) <tp:taxon-name-part taxon-name-part-type="species" reg="tuberculatum">tuberculatum</tp:taxon-name-part></tp:taxon-name><comment>: Michener, 1965: 192.</comment></tp:nomenclature-citation></tp:nomenclature-citation-list></tp:nomenclature><tp:treatment-sec sec-type="diagnosis" id="SECID0E3YAI"><title>Diagnosis.</title><p>Female can be recognized by its large body size (21–24 mm); black body covered with black hairs throughout (Fig. <xref ref-type="fig" rid="F24">24a</xref>); base of clypeus with large protruding tubercle; mandibles elongate with three teeth and small tubercle at base (Fig. <xref ref-type="fig" rid="F24">24c</xref>); yellow wings; black scopa.</p><fig id="F23" position="float" orientation="portrait"><object-id xmlns:xlink="http://www.w3.org/1999/xlink" content-type="doi" xlink:type="simple">10.3897/zookeys.997.34935.figure23</object-id><object-id xmlns:xlink="http://www.w3.org/1999/xlink" content-type="arpha" xlink:type="simple">CEBBE5D3-0F83-593D-B799-442EE96C2010</object-id><label>Figure 23.</label><caption><p>Thai distribution of <tp:taxon-name><tp:taxon-name-part taxon-name-part-type="genus" reg="Megachile">Megachile</tp:taxon-name-part> (<tp:taxon-name-part taxon-name-part-type="subgenus" reg="Callomegachile">Callomegachile</tp:taxon-name-part>) <tp:taxon-name-part taxon-name-part-type="species" reg="tuberculata">tuberculata</tp:taxon-name-part></tp:taxon-name>.</p></caption><graphic xmlns:xlink="http://www.w3.org/1999/xlink" xlink:href="zookeys-997-095-g023.jpg" position="float" orientation="portrait" xlink:type="simple" id="oo_479652.jpg"><uri content-type="original_file" xlink:type="simple">https://binary.pensoft.net/fig/479652</uri></graphic></fig><fig id="F24" position="float" orientation="portrait"><object-id xmlns:xlink="http://www.w3.org/1999/xlink" content-type="doi" xlink:type="simple">10.3897/zookeys.997.34935.figure24</object-id><object-id xmlns:xlink="http://www.w3.org/1999/xlink" content-type="arpha" xlink:type="simple">388864F5-A59A-5E5B-9345-CDC1FE550670</object-id><label>Figure 24.</label><caption><p><tp:taxon-name><tp:taxon-name-part taxon-name-part-type="genus" reg="Megachile">Megachile</tp:taxon-name-part> (<tp:taxon-name-part taxon-name-part-type="subgenus" reg="Callomegachile">Callomegachile</tp:taxon-name-part>) <tp:taxon-name-part taxon-name-part-type="species" reg="tuberculata">tuberculata</tp:taxon-name-part></tp:taxon-name> Smith, 1858, female (<named-content xmlns:xlink="http://www.w3.org/1999/xlink" content-type="dwc:institutional_code" xlink:type="simple">NHMUK</named-content> 013379846) <bold>a</bold> dorsal view <bold>b</bold> frontal view <bold>c</bold> lateral view of mandible <bold>d</bold> front leg <bold>e</bold> lateral view of metasoma and scopa.</p></caption><graphic xmlns:xlink="http://www.w3.org/1999/xlink" xlink:href="zookeys-997-095-g024.jpg" position="float" orientation="portrait" xlink:type="simple" id="oo_479653.jpg"><uri content-type="original_file" xlink:type="simple">https://binary.pensoft.net/fig/479653</uri></graphic></fig></tp:treatment-sec><tp:treatment-sec sec-type="Literature records" id="SECID0EP2AI"><title>Literature records.</title><p>India. Sikkim (<xref ref-type="bibr" rid="B2">Ascher et al. 2016</xref>); Indonesia. Java, Sumatera Barat (<xref ref-type="bibr" rid="B2">Ascher et al. 2016</xref>); Myanmar. Mergui Archipelago, Bago Yoma (<xref ref-type="bibr" rid="B5">Bingham 1890</xref>, <xref ref-type="bibr" rid="B7">1897</xref>); Malaysia. Johor, Negeri Sembilan, Pahang, Perak, Sabah, Sarawak, Selangor, Terengganu, (<xref ref-type="bibr" rid="B54">Smith 1858</xref>; <xref ref-type="bibr" rid="B5">Bingham 1890</xref>, <xref ref-type="bibr" rid="B7">1897</xref>; <xref ref-type="bibr" rid="B18">Dover 1929</xref>; <xref ref-type="bibr" rid="B2">Ascher et al. 2016</xref>); Philippines. (The Philippines record based on the type of <italic><tp:taxon-name><tp:taxon-name-part taxon-name-part-type="genus" reg="Megachile">M.</tp:taxon-name-part> <tp:taxon-name-part taxon-name-part-type="species" reg="longipalpis">longipalpis</tp:taxon-name-part></tp:taxon-name></italic> Radoszkowski, 1882 is considerably outside the verified range for this species as presently understood, so this synonymy should be re-examined); Singapore. (<xref ref-type="bibr" rid="B7">Bingham 1897</xref>; <xref ref-type="bibr" rid="B2">Ascher et al. 2016</xref>).</p></tp:treatment-sec><tp:treatment-sec sec-type="material" id="SECID0EM4AI"><title>Material examined.</title><p>Female syntype. Malaysia. “Type; B.M. TYPE HYM. 17a. 2840; SAR.; <italic><tp:taxon-name><tp:taxon-name-part taxon-name-part-type="genus" reg="Megachile">Megachile</tp:taxon-name-part> <tp:taxon-name-part taxon-name-part-type="species" reg="tuberculata">tuberculata</tp:taxon-name-part></tp:taxon-name></italic> Sm. 1857 not 1879; <named-content xmlns:xlink="http://www.w3.org/1999/xlink" content-type="dwc:institutional_code" xlink:type="simple">NHMUK</named-content> 013379846”; Thailand (new record). Ubon Ratchathani Province: 1♀, Na Chaluai district, Phu Jong Nayoy Nat. P., Phalan Pa Chad, <named-content xmlns:xlink="http://www.w3.org/1999/xlink" content-type="dwc:verbatimCoordinates" xlink:type="simple"><named-content content-type="geo-json" specific-use="{&#34;type&#34;:&#34;Point&#34;,&#34;coordinates&#34;:[105.259650,14.435502]}" id="NCID0EF5AI" xlink:type="simple">14°26'7.8066"N, 105°15'34.7394"E</named-content></named-content>, Alt. 247.17 m, 6-XI-2019, coll. Traiyasut et al. (leg. NC and NW).</p></tp:treatment-sec><tp:treatment-sec sec-type="Floral records" id="SECID0EK5AI"><title>Floral records.</title><p><tp:taxon-name><tp:taxon-name-part taxon-name-part-type="genus" reg="Megachile">Megachile</tp:taxon-name-part> (<tp:taxon-name-part taxon-name-part-type="subgenus" reg="Callomegachile">Callomegachile</tp:taxon-name-part>) <tp:taxon-name-part taxon-name-part-type="species" reg="tuberculata">tuberculata</tp:taxon-name-part></tp:taxon-name> was photographed visiting and collecting pollens from <italic><tp:taxon-name><tp:taxon-name-part taxon-name-part-type="genus" reg="Psophocarpus">Psophocarpus</tp:taxon-name-part> <tp:taxon-name-part taxon-name-part-type="species" reg="tetragonolobus">tetragonolobus</tp:taxon-name-part></tp:taxon-name></italic> (L.) D.C. (<xref ref-type="bibr" rid="B57">Soh et al. 2017</xref>), also captured on <italic><tp:taxon-name><tp:taxon-name-part taxon-name-part-type="genus" reg="Grammatophyllum">Grammatophyllum</tp:taxon-name-part> <tp:taxon-name-part taxon-name-part-type="species" reg="speciosum">speciosum</tp:taxon-name-part></tp:taxon-name></italic> Blume (<xref ref-type="bibr" rid="B2">Ascher et al. 2016</xref>).</p></tp:treatment-sec><tp:treatment-sec sec-type="comments" id="SECID0E36AI"><title>Comments.</title><p>The single Thai record is from far to the northeast of the Sundaic Region.</p></tp:treatment-sec><ref-list><ref id="B2"><mixed-citation xmlns:xlink="http://www.w3.org/1999/xlink" xlink:type="simple"><person-group><name name-style="western"><surname>Ascher</surname><given-names>JS</given-names></name><name name-style="western"><surname>Risch</surname><given-names>S</given-names></name><name name-style="western"><surname>Soh</surname><given-names>ZWW</given-names></name><name name-style="western"><surname>Lee</surname><given-names>JXQ</given-names></name><name name-style="western"><surname>Soh</surname><given-names>EJY</given-names></name></person-group> (<year>2016</year>) <article-title><italic><tp:taxon-name><tp:taxon-name-part taxon-name-part-type="genus">Megachile</tp:taxon-name-part></tp:taxon-name></italic> leaf-cutter and resin bees of Singapore (<tp:taxon-name><tp:taxon-name-part taxon-name-part-type="order">Hymenoptera</tp:taxon-name-part></tp:taxon-name>: <tp:taxon-name><tp:taxon-name-part taxon-name-part-type="superfamily">Apoidea</tp:taxon-name-part></tp:taxon-name>: <tp:taxon-name><tp:taxon-name-part taxon-name-part-type="family">Megachilidae</tp:taxon-name-part></tp:taxon-name>).</article-title><source>Raffles Bulletin of Zoology Supplement</source><volume>32</volume>: <fpage>33</fpage>–<lpage>55</lpage>.</mixed-citation></ref><ref id="B5"><mixed-citation xmlns:xlink="http://www.w3.org/1999/xlink" xlink:type="simple"><person-group><name name-style="western"><surname>Bingham</surname><given-names>CT</given-names></name></person-group> (<year>1890</year>) <article-title>On new and little known <tp:taxon-name><tp:taxon-name-part taxon-name-part-type="order">Hymenoptera</tp:taxon-name-part></tp:taxon-name> from India, Burma and Ceylon.</article-title><source>The Journal of the Bombay Natural History Society</source><volume>5</volume>: <fpage>233</fpage>–<lpage>252</lpage>.</mixed-citation></ref><ref id="B7"><mixed-citation xmlns:xlink="http://www.w3.org/1999/xlink" xlink:type="simple"><person-group><name name-style="western"><surname>Bingham</surname><given-names>CT</given-names></name></person-group> (<year>1897</year>) <source>The Fauna of British India Including Ceylon and Burma, <tp:taxon-name><tp:taxon-name-part taxon-name-part-type="order">Hymenoptera</tp:taxon-name-part></tp:taxon-name> (Vol. I). Wasps and Bees.</source><publisher-name>Taylor &amp; Francis</publisher-name>, <publisher-loc>London</publisher-loc>, <size units="page">577 pp</size>. <ext-link xlink:type="simple" ext-link-type="doi" xlink:href="10.5962/bhl.title.100738">https://doi.org/10.5962/bhl.title.100738</ext-link></mixed-citation></ref><ref id="B54"><mixed-citation xmlns:xlink="http://www.w3.org/1999/xlink" xlink:type="simple"><person-group><name name-style="western"><surname>Smith</surname><given-names>F</given-names></name></person-group> (<year>1858</year>) <article-title>Catalogue of the Hymenopterous Insects collected at Sarawak, Borneo; Mount Ophir, Malacca; and at Singapore, by A. R. Wallace.</article-title><source>Journal of the proceeding of the Linnean Society</source><volume>2</volume>: <fpage>42</fpage>–<lpage>129</lpage>. <ext-link xlink:type="simple" ext-link-type="doi" xlink:href="10.1111/j.1096-3642.1857.tb01759.x">https://doi.org/10.1111/j.1096-3642.1857.tb01759.x</ext-link></mixed-citation></ref><ref id="B18"><mixed-citation xmlns:xlink="http://www.w3.org/1999/xlink" xlink:type="simple"><person-group><name name-style="western"><surname>Dover</surname><given-names>C</given-names></name></person-group> (<year>1929</year>) <article-title>Wasps and Bees in the Raffles Museum, Singapore.</article-title><source>Bulletin of the Raffles Museum, Singapore</source><volume>2</volume>: <fpage>43</fpage>–<lpage>70</lpage>.</mixed-citation></ref><ref id="B57"><mixed-citation xmlns:xlink="http://www.w3.org/1999/xlink" xlink:type="simple"><person-group><name name-style="western"><surname>Soh</surname><given-names>ZWW</given-names></name><name name-style="western"><surname>Ascher</surname><given-names>JS</given-names></name><name name-style="western"><surname>Chua</surname><given-names>JLE</given-names></name></person-group> (<year>2017</year>) <article-title>Giant resin bee, <italic><tp:taxon-name><tp:taxon-name-part taxon-name-part-type="genus">Megachile</tp:taxon-name-part> <tp:taxon-name-part taxon-name-part-type="species">tuberculata</tp:taxon-name-part></tp:taxon-name></italic>, in an urban community garden.</article-title><source>Singapore Biodiversity Records</source><volume>2017</volume>: <fpage>174</fpage>–<lpage>175</lpage>.</mixed-citation></ref></ref-list></tp:taxon-treatment>
