# Supplementary material for: Resin bees of genus Megachile, subgenera Callomegachile and Carinula (Hymenoptera, Megachilidae) from Thailand with description of a new species
Source: Zookeys. 2020 Nov 25;997:95–144. doi: 10.3897/zookeys.997.34935 (PMC7710695; doi:10.3897/zookeys.997.34935)
Supplement: XML Treatment for Megachile (Callomegachile) umbripennis [file zookeys.997.34935-treatment14.xml]

<!DOCTYPE tp:taxon-treatment
  PUBLIC "-//TaxonX//DTD Taxonomic Treatment Publishing DTD v0 20100105//EN" "tax-treatment-NSO.dtd">
<tp:taxon-treatment xmlns:tp="http://www.plazi.org/taxpub"><tp:treatment-meta><kwd-group><label>Taxon classification</label><kwd><named-content xmlns:xlink="http://www.w3.org/1999/xlink" content-type="kingdom">Animalia</named-content></kwd><kwd><named-content xmlns:xlink="http://www.w3.org/1999/xlink" content-type="order">Hymenoptera</named-content></kwd><kwd><named-content xmlns:xlink="http://www.w3.org/1999/xlink" content-type="family">Megachilidae</named-content></kwd></kwd-group><mixed-citation publication-type="journal"><person-group><name><surname>Chatthanabun</surname><given-names>Nontawat</given-names></name><name><surname>Ascher</surname><given-names>John S.</given-names></name><name><surname>Pinkaew</surname><given-names>Nantasak</given-names></name><name><surname>Thanoosing</surname><given-names>Chawatat</given-names></name><name><surname>Traiyasut</surname><given-names>Prapun</given-names></name><name><surname>Warrit</surname><given-names>Natapot</given-names></name></person-group><article-title>Resin bees of genus <italic><tp:taxon-name><tp:taxon-name-part taxon-name-part-type="genus" reg="Megachile">Megachile</tp:taxon-name-part></tp:taxon-name></italic>, subgenera <italic><tp:taxon-name><tp:taxon-name-part taxon-name-part-type="genus" reg="Callomegachile">Callomegachile</tp:taxon-name-part></tp:taxon-name></italic> and <italic><tp:taxon-name><tp:taxon-name-part taxon-name-part-type="genus" reg="Carinula">Carinula</tp:taxon-name-part></tp:taxon-name></italic> (<tp:taxon-name><tp:taxon-name-part taxon-name-part-type="order">Hymenoptera</tp:taxon-name-part></tp:taxon-name>, <tp:taxon-name><tp:taxon-name-part taxon-name-part-type="family">Megachilidae</tp:taxon-name-part></tp:taxon-name>) from Thailand with description of a new species</article-title><source>Zookeys</source><day>25</day><month>11</month><year>2020</year><volume>997</volume><fpage>95</fpage><lpage>144</lpage><pub-id pub-id-type="doi">10.3897/zookeys.997.34935</pub-id></mixed-citation></tp:treatment-meta><tp:nomenclature><tp:taxon-name><object-id xmlns:xlink="http://www.w3.org/1999/xlink" content-type="arpha" xlink:type="simple">A707227D-ABCA-5A79-83E7-8EA425C857DA</object-id>
            <tp:taxon-name-part taxon-name-part-type="genus" reg="Megachile">Megachile</tp:taxon-name-part> (<tp:taxon-name-part taxon-name-part-type="subgenus" reg="Callomegachile">Callomegachile</tp:taxon-name-part>) <tp:taxon-name-part taxon-name-part-type="species" reg="umbripennis">umbripennis</tp:taxon-name-part></tp:taxon-name><tp:taxon-authority>Smith, 1853</tp:taxon-authority><xref ref-type="fig" rid="F25">Figs 25</xref><xref ref-type="fig" rid="F26">, 26</xref><xref ref-type="fig" rid="F27">, 27</xref><xref ref-type="fig" rid="F28">, 28</xref><xref ref-type="fig" rid="F29">, 29</xref><tp:nomenclature-citation-list><tp:nomenclature-citation><tp:taxon-name>
                <tp:taxon-name-part taxon-name-part-type="genus" reg="Megachile">Megachile</tp:taxon-name-part> <tp:taxon-name-part taxon-name-part-type="species" reg="umbripennis">umbripennis</tp:taxon-name-part></tp:taxon-name><comment>Smith, 1853: 175. Female syntype (<named-content xmlns:xlink="http://www.w3.org/1999/xlink" content-type="dwc:institutional_code" xlink:type="simple">NHMUK</named-content>, examined) Nepal [as Nepaul].</comment></tp:nomenclature-citation><tp:nomenclature-citation><tp:taxon-name>
                <tp:taxon-name-part taxon-name-part-type="genus" reg="Megachile">Megachile</tp:taxon-name-part> <tp:taxon-name-part taxon-name-part-type="species" reg="schauinslandi">schauinslandi</tp:taxon-name-part></tp:taxon-name><comment>Alfken, 1898: 340.</comment></tp:nomenclature-citation><tp:nomenclature-citation><tp:taxon-name>
                <tp:taxon-name-part taxon-name-part-type="genus" reg="Megachile">Megachile</tp:taxon-name-part> <tp:taxon-name-part taxon-name-part-type="species" reg="domesticum">domesticum</tp:taxon-name-part></tp:taxon-name><comment>Perkins, 1899: 114, nomen nudum.</comment></tp:nomenclature-citation><tp:nomenclature-citation><tp:taxon-name>
                <tp:taxon-name-part taxon-name-part-type="genus" reg="Megachile">Megachile</tp:taxon-name-part> <tp:taxon-name-part taxon-name-part-type="species" reg="umbripennis">umbripennis</tp:taxon-name-part> <tp:taxon-name-part taxon-name-part-type="infraspecific-rank">var</tp:taxon-name-part> <tp:taxon-name-part taxon-name-part-type="variety" reg="atriventris">atriventris</tp:taxon-name-part></tp:taxon-name><comment>Friese, 1903: 357.</comment></tp:nomenclature-citation><tp:nomenclature-citation><tp:taxon-name>
                <tp:taxon-name-part taxon-name-part-type="genus" reg="Megachile">Megachile</tp:taxon-name-part> <tp:taxon-name-part taxon-name-part-type="species" reg="aureobasis">aureobasis</tp:taxon-name-part></tp:taxon-name><comment>Cockerell, 1919: 198.</comment></tp:nomenclature-citation><tp:nomenclature-citation><tp:taxon-name>
                <tp:taxon-name-part taxon-name-part-type="genus" reg="Megachile">Megachile</tp:taxon-name-part> (<tp:taxon-name-part taxon-name-part-type="subgenus" reg="Eumegachile">Eumegachile</tp:taxon-name-part>) <tp:taxon-name-part taxon-name-part-type="species" reg="umbripennis">umbripennis</tp:taxon-name-part></tp:taxon-name><comment>: Krombein, 1950: 125.</comment></tp:nomenclature-citation><tp:nomenclature-citation><tp:taxon-name>
                <tp:taxon-name-part taxon-name-part-type="genus" reg="Chalicodoma">Chalicodoma</tp:taxon-name-part> (<tp:taxon-name-part taxon-name-part-type="subgenus" reg="Callomegachile">Callomegachile</tp:taxon-name-part>) <tp:taxon-name-part taxon-name-part-type="species" reg="umbripennis">umbripennis</tp:taxon-name-part></tp:taxon-name><comment>: Michener, 1965: 191.</comment></tp:nomenclature-citation></tp:nomenclature-citation-list></tp:nomenclature><tp:treatment-sec sec-type="diagnosis" id="SECID0EGFBI"><title>Diagnosis.</title><p>Female superficially resembles leafcutter bee <tp:taxon-name><tp:taxon-name-part taxon-name-part-type="genus" reg="Megachile">M.</tp:taxon-name-part> (<tp:taxon-name-part taxon-name-part-type="subgenus" reg="Aethomegachile">Aethomegachile</tp:taxon-name-part>) <tp:taxon-name-part taxon-name-part-type="species" reg="laticeps">laticeps</tp:taxon-name-part></tp:taxon-name> Smith, 1853, in terms of its overall appearance and size: mesosoma and propodeal triangle with fulvous hairs, except vertex and disc area of mesoscutum covered with fulvous hairs (Fig. <xref ref-type="fig" rid="F26">26a</xref>); <abbrev xmlns:xlink="http://www.w3.org/1999/xlink" xlink:title="the second metasomal tergum" xlink:type="simple">T2</abbrev>–<abbrev xmlns:xlink="http://www.w3.org/1999/xlink" xlink:title="the fourth metasomal tergum" xlink:type="simple">T4</abbrev> with tuft fulvous hairs laterally; <abbrev xmlns:xlink="http://www.w3.org/1999/xlink" xlink:title="the fifth metasomal tergum" xlink:type="simple">T5</abbrev> with white hair band (Fig. <xref ref-type="fig" rid="F26">26e</xref>). Male is similar to female except apical margin of clypeus covered with hairs; mandibles three teeth (Fig. <xref ref-type="fig" rid="F28">28b, c</xref>).</p><fig id="F25" position="float" orientation="portrait"><object-id xmlns:xlink="http://www.w3.org/1999/xlink" content-type="doi" xlink:type="simple">10.3897/zookeys.997.34935.figure25</object-id><object-id xmlns:xlink="http://www.w3.org/1999/xlink" content-type="arpha" xlink:type="simple">6D7D5A04-70B3-58D4-B2EA-6394A01E470B</object-id><label>Figure 25.</label><caption><p>Thai distribution of <tp:taxon-name><tp:taxon-name-part taxon-name-part-type="genus" reg="Megachile">Megachile</tp:taxon-name-part> (<tp:taxon-name-part taxon-name-part-type="subgenus" reg="Callomegachile">Callomegachile</tp:taxon-name-part>) <tp:taxon-name-part taxon-name-part-type="species" reg="umbripennis">umbripennis</tp:taxon-name-part></tp:taxon-name>.</p></caption><graphic xmlns:xlink="http://www.w3.org/1999/xlink" xlink:href="zookeys-997-095-g025.jpg" position="float" orientation="portrait" xlink:type="simple" id="oo_479654.jpg"><uri content-type="original_file" xlink:type="simple">https://binary.pensoft.net/fig/479654</uri></graphic></fig><fig id="F26" position="float" orientation="portrait"><object-id xmlns:xlink="http://www.w3.org/1999/xlink" content-type="doi" xlink:type="simple">10.3897/zookeys.997.34935.figure26</object-id><object-id xmlns:xlink="http://www.w3.org/1999/xlink" content-type="arpha" xlink:type="simple">DC123CB3-9117-506D-973D-374352B9CA43</object-id><label>Figure 26.</label><caption><p><tp:taxon-name><tp:taxon-name-part taxon-name-part-type="genus" reg="Megachile">Megachile</tp:taxon-name-part> (<tp:taxon-name-part taxon-name-part-type="subgenus" reg="Callomegachile">Callomegachile</tp:taxon-name-part>) <tp:taxon-name-part taxon-name-part-type="species" reg="umbripennis">umbripennis</tp:taxon-name-part></tp:taxon-name> Smith, 1853, female <bold>a</bold> dorsal view <bold>b</bold> lateral view <bold>c</bold> frontal view of mandible and labrum <bold>d</bold> frontal view <bold>e</bold> dorsal view of metasoma <bold>f</bold> lateral view of metasoma and scopa.</p></caption><graphic xmlns:xlink="http://www.w3.org/1999/xlink" xlink:href="zookeys-997-095-g026.jpg" position="float" orientation="portrait" xlink:type="simple" id="oo_479655.jpg"><uri content-type="original_file" xlink:type="simple">https://binary.pensoft.net/fig/479655</uri></graphic></fig></tp:treatment-sec><tp:treatment-sec sec-type="Literature records" id="SECID0EIIBI"><title>Literature records.</title><p>American Samoa; China. Aitutaki, Canton, Fujian, Guandong, Sichuan, Yunnan (<xref ref-type="bibr" rid="B2">Ascher et al. 2016</xref>); Fiji. (<xref ref-type="bibr" rid="B16">Davies et al. 2013</xref>; <xref ref-type="bibr" rid="B2">Ascher et al. 2016</xref>); French Polynesia. Mo’orea, Society Islands, Tahiti (<xref ref-type="bibr" rid="B2">Ascher et al. 2016</xref>); Hong Kong. (<xref ref-type="bibr" rid="B2">Ascher et al. 2016</xref>); India. Chandigarh, Haryana, Sikkim, Tamil Nadu (<xref ref-type="bibr" rid="B7">Bingham 1897</xref>; <xref ref-type="bibr" rid="B2">Ascher et al. 2016</xref>); Laos. Vientiane (<xref ref-type="bibr" rid="B2">Ascher et al. 2016</xref>); Malaysia. Kelantan, Kuala Lumpur, Pahang, Sarawak, Selangor (<xref ref-type="bibr" rid="B54">Smith 1858</xref>; <xref ref-type="bibr" rid="B2">Ascher et al. 2016</xref>); Mariana Islands. San Vicente; Myanmar. Tenasserim (<xref ref-type="bibr" rid="B7">Bingham 1897</xref>; <xref ref-type="bibr" rid="B2">Ascher et al. 2016</xref>); Nepal. (<xref ref-type="bibr" rid="B53">Smith 1853</xref>, <xref ref-type="bibr" rid="B54">1858</xref>; <xref ref-type="bibr" rid="B7">Bingham 1897</xref>; <xref ref-type="bibr" rid="B2">Ascher et al. 2016</xref>); New Caledonia. (<xref ref-type="bibr" rid="B2">Ascher et al. 2016</xref>); Northern Mariana Islands. (<xref ref-type="bibr" rid="B2">Ascher et al. 2016</xref>); Singapore. (<xref ref-type="bibr" rid="B2">Ascher et al. 2016</xref>); Sri Lanka. Matale (<xref ref-type="bibr" rid="B2">Ascher et al. 2016</xref>); Cook Islands. Aitutaki, Rarotonga, Mangaia (<xref ref-type="bibr" rid="B34">Kuhlmann 2006</xref>; <xref ref-type="bibr" rid="B2">Ascher et al. 2016</xref>); Tonga. (<xref ref-type="bibr" rid="B2">Ascher et al. 2016</xref>); USA. Florida, Hawaii, Kauai, Midway, Maui, Molokai, Oahu (<xref ref-type="bibr" rid="B2">Ascher et al. 2016</xref>); Vietnam. Ha Giang (<xref ref-type="bibr" rid="B3">Ascher and Pickering 2020</xref>).</p></tp:treatment-sec><tp:treatment-sec sec-type="material" id="SECID0ESLBI"><title>Material examined.</title><p>Female syntype. Nepal. “Type; B.M. TYPE HYM. 17. a. 2160; Hardwicke Bequest; Nepal [as Nepaul]; <tp:taxon-name><tp:taxon-name-part taxon-name-part-type="genus" reg="Megachile"/><tp:taxon-name-part taxon-name-part-type="species" reg="umbripennis">umbripennis</tp:taxon-name-part></tp:taxon-name>, Type, Sm.; <italic><tp:taxon-name><tp:taxon-name-part taxon-name-part-type="genus" reg="Megachile">Megachile</tp:taxon-name-part> <tp:taxon-name-part taxon-name-part-type="species" reg="umbripennis">umbripennis</tp:taxon-name-part></tp:taxon-name></italic> TYPE. Sm.; <named-content xmlns:xlink="http://www.w3.org/1999/xlink" content-type="dwc:institutional_code" xlink:type="simple">NHMUK</named-content> 013380267”; Thailand. Chiang Mai Province: 1♀, 16♂, Mueang district, Mae Hia subdistrict, Mae Hia Agricultural Research, Demonstrative and Training Center, <named-content xmlns:xlink="http://www.w3.org/1999/xlink" content-type="dwc:verbatimCoordinates" xlink:type="simple"><named-content content-type="geo-json" specific-use="{&#34;type&#34;:&#34;Point&#34;,&#34;coordinates&#34;:[98.927672,18.764202]}" id="NCID0EUMBI" xlink:type="simple">18°45'51.1272"N, 98°55'39.6192"E</named-content></named-content>, Alt. 232 m, 19-VII-2015, coll. Warrit et al. (leg. NC and NW). Kanchanaburi Province: 1♀, 19♂, Sai Yok district, Wang Krachae subdistrict, <named-content xmlns:xlink="http://www.w3.org/1999/xlink" content-type="dwc:verbatimCoordinates" xlink:type="simple"><named-content content-type="geo-json" specific-use="{&#34;type&#34;:&#34;Point&#34;,&#34;coordinates&#34;:[98.927672,14.165769]}" id="NCID0E3MBI" xlink:type="simple">14°9'56.7678"N, 98°55'39.6192"E</named-content></named-content>, Alt. 232 m, 24-VI-2016, coll. Warrit et al. (leg. NC and NW); 8♂, Sai Yok district, Wang Krachae subdistrict, <named-content xmlns:xlink="http://www.w3.org/1999/xlink" content-type="dwc:verbatimCoordinates" xlink:type="simple"><named-content content-type="geo-json" specific-use="{&#34;type&#34;:&#34;Point&#34;,&#34;coordinates&#34;:[99.051924,14.185159]}" id="NCID0EENBI" xlink:type="simple">14°11'6.5724"N, 99°3'6.9258"E</named-content></named-content>, Alt. 102.30 m, 24-VI-2016, coll. Warrit et al. (leg. NC and NW); 1♀, Sai Yok district, Sai Yok Yai National Park, <named-content xmlns:xlink="http://www.w3.org/1999/xlink" content-type="dwc:verbatimCoordinates" xlink:type="simple"><named-content content-type="geo-json" specific-use="{&#34;type&#34;:&#34;Point&#34;,&#34;coordinates&#34;:[98.861248,14.454559]}" id="NCID0EMNBI" xlink:type="simple">14°27'16.4118"N, 98°51'40.4928"E</named-content></named-content>, Alt. 49.17 m, 24-VI-2016, coll. Warrit et al. (leg. NC and NW). Mae Hong Son Province: 1♀, Pang Ung, Pang Tong Under Royal Forest Park 2, <named-content xmlns:xlink="http://www.w3.org/1999/xlink" content-type="dwc:verbatimCoordinates" xlink:type="simple"><named-content content-type="geo-json" specific-use="{&#34;type&#34;:&#34;Point&#34;,&#34;coordinates&#34;:[97.911695,19.499528]}" id="NCID0EUNBI" xlink:type="simple">19°29'58.3008"N, 97°54'42.1014"E</named-content></named-content>, Alt. 1,164 m, 10-XII-2015, coll. Warrit et al. (leg. NC and NW). Nakhon Pathom Province: 1♀, Kamphaeng Saen district, Kamphaeng Saen subdistrict, Kasetsart University, Kamphaeng Saen Campus, 22-II-2000, coll. Sokroh (leg. NC and NW); 1♀, Kamphaeng Saen district, Kamphaeng Saen subdistrict, Kasetsart University, Kamphaeng Saen Campus, 22-II-2003, coll. Kittisak (leg. NC and NW); 2♂, Kamphaeng Saen district, <named-content xmlns:xlink="http://www.w3.org/1999/xlink" content-type="dwc:verbatimCoordinates" xlink:type="simple"><named-content content-type="geo-json" specific-use="{&#34;type&#34;:&#34;Point&#34;,&#34;coordinates&#34;:[99.875868,13.749553]}" id="NCID0E3NBI" xlink:type="simple">13°44'58.3908"N, 99°52'33.1242"E</named-content></named-content>, Alt. 14 m, 10-VII-2015, coll. Warrit et al. (leg. NC and NW). Phayao Province: 1♀, 4♂, Mueang district, Maeka subdistrict, Phayao University, 01-VI-2012, coll. Warrit et al. (leg. NC and NW); 1♀, 28-I-2014, coll. S. Yutham (leg. NC and NW). Phetchabun Province: 2♂, Lomsak district, Bungkla subdistrict, 19-X-2009, coll. K. Attasopa &amp; P. Phukphume (leg. NC and NW); 1♀, 2♂, Lomsak district, Bungkla subdistrict, 20-X-2009, coll. K. Attasopa &amp; P. Phukphume (leg. NC and NW); 1♀, Lomsak district, Bungkla subdistrict, 21-X-2009, coll. K. Attasopa &amp; P. Phukphume (leg. NC and NW). Phitsanulok Province: 1♀, Phuhinrongkla Nat. P., Lan hin pum, <named-content xmlns:xlink="http://www.w3.org/1999/xlink" content-type="dwc:verbatimCoordinates" xlink:type="simple"><named-content content-type="geo-json" specific-use="{&#34;type&#34;:&#34;Point&#34;,&#34;coordinates&#34;:[101.011299,16.997167]}" id="NCID0EEOBI" xlink:type="simple">16°59'49.8008"N, 101°00'40.6772"E</named-content></named-content>, Alt. 1303 m, VI. 17. 2017., Aerial net, coll N. Warrit et al. (leg. NC and NW). Ratchaburi Province: 1♀, Suan Pheung district, 25-V-2012, coll. N. Warrit (leg. NC and NW). Samut Sakhon Province: 1♀, Banpaew district, 19-VIII-2014, coll. P. Tangtorwongsakul (leg. NC and NW). Suphan Buri Province: 1♂, 9-X-2012, coll. Veerawan (leg. NC and NW). Trang Province: 1♂, Na Yong district, <named-content xmlns:xlink="http://www.w3.org/1999/xlink" content-type="dwc:verbatimCoordinates" xlink:type="simple"><named-content content-type="geo-json" specific-use="{&#34;type&#34;:&#34;Point&#34;,&#34;coordinates&#34;:[99.776002,7.552247]}" id="NCID0EMOBI" xlink:type="simple">7°33'8.0892"N, 99°46'33.6072"E</named-content></named-content>, Alt. 24 m, 11-VI-2015, coll. Warrit et al. (leg. NC and NW). Ubon Ratchathani Province: 1♂, Trakan Phuetphon district, Sarin lake view village, 03-VIII-2014, coll. N. Chatthanabun (leg. NC and NW).</p></tp:treatment-sec><tp:treatment-sec sec-type="comments" id="SECID0EROBI"><title>Comments.</title><p>There are some suspect specimens that show variation in both sexes of <italic><tp:taxon-name><tp:taxon-name-part taxon-name-part-type="genus" reg="Megachile">M.</tp:taxon-name-part> <tp:taxon-name-part taxon-name-part-type="species" reg="umbripennis">umbripennis</tp:taxon-name-part></tp:taxon-name></italic>. One female collected from Phitsanulok province (BSRU AA-4620) shows the following variations: lack of fulvous hairs on disc area of mesoscutum and lack of white hairs on <abbrev xmlns:xlink="http://www.w3.org/1999/xlink" xlink:title="the second metasomal tergum" xlink:type="simple">T2</abbrev>–<abbrev xmlns:xlink="http://www.w3.org/1999/xlink" xlink:title="the fifth metasomal tergum" xlink:type="simple">T5</abbrev> (Fig. <xref ref-type="fig" rid="F27">27a–h</xref>). Males collected from Chiang Mai province (BSRU AA-3654, BSRU AA-3662) and Suphan Buri province (<abbrev xmlns:xlink="http://www.w3.org/1999/xlink" content-type="institution" xlink:title="the Kasetsart Kamphaeng Saen Insect Collection" id="ABBRID0EGPBI" xlink:type="simple">KKIC</abbrev>-02) have fulvous hairs on <abbrev xmlns:xlink="http://www.w3.org/1999/xlink" xlink:title="the second metasomal tergum" xlink:type="simple">T2</abbrev>–<abbrev xmlns:xlink="http://www.w3.org/1999/xlink" xlink:title="the fifth metasomal tergum" xlink:type="simple">T5</abbrev> instead of white hairs (Fig. <xref ref-type="fig" rid="F29">29a–k</xref>).</p><fig id="F27" position="float" orientation="portrait"><object-id xmlns:xlink="http://www.w3.org/1999/xlink" content-type="doi" xlink:type="simple">10.3897/zookeys.997.34935.figure27</object-id><object-id xmlns:xlink="http://www.w3.org/1999/xlink" content-type="arpha" xlink:type="simple">DB2B0A90-58A1-5E48-A82E-EEF41F8A4996</object-id><label>Figure 27.</label><caption><p><tp:taxon-name><tp:taxon-name-part taxon-name-part-type="genus" reg="Megachile">Megachile</tp:taxon-name-part> (<tp:taxon-name-part taxon-name-part-type="subgenus" reg="Callomegachile">Callomegachile</tp:taxon-name-part>) <tp:taxon-name-part taxon-name-part-type="species" reg="umbripennis">umbripennis</tp:taxon-name-part></tp:taxon-name> Smith, 1853 (BSRU AA-4620), female <bold>a</bold> dorsal view <bold>b</bold> lateral view <bold>c</bold> frontal view <bold>d</bold> dorsal view of mesoscutum <bold>e</bold> clypeus and mandible <bold>f</bold> lateral view of mandible <bold>g</bold><abbrev xmlns:xlink="http://www.w3.org/1999/xlink" xlink:title="the sixth metasomal tergum" id="ABBRID0ETQBI" xlink:type="simple">T6</abbrev><bold>h</bold> lateral view of metasoma showing scopa.</p></caption><graphic xmlns:xlink="http://www.w3.org/1999/xlink" xlink:href="zookeys-997-095-g027.jpg" position="float" orientation="portrait" xlink:type="simple" id="oo_479656.jpg"><uri content-type="original_file" xlink:type="simple">https://binary.pensoft.net/fig/479656</uri></graphic></fig><fig id="F28" position="float" orientation="portrait"><object-id xmlns:xlink="http://www.w3.org/1999/xlink" content-type="doi" xlink:type="simple">10.3897/zookeys.997.34935.figure28</object-id><object-id xmlns:xlink="http://www.w3.org/1999/xlink" content-type="arpha" xlink:type="simple">834A3001-31D6-5496-887A-FB7042284F12</object-id><label>Figure 28.</label><caption><p><tp:taxon-name><tp:taxon-name-part taxon-name-part-type="genus" reg="Megachile">Megachile</tp:taxon-name-part> (<tp:taxon-name-part taxon-name-part-type="subgenus" reg="Callomegachile">Callomegachile</tp:taxon-name-part>) <tp:taxon-name-part taxon-name-part-type="species" reg="umbripennis">umbripennis</tp:taxon-name-part></tp:taxon-name> Smith, 1853, male <bold>a</bold> dorsal view <bold>b</bold> frontal view <bold>c</bold> frontal view of mandible and labrum <bold>d</bold> lateral view <bold>e</bold> frontal view of T7 <bold>f</bold> ventral view of metasomal sterna <bold>g</bold> dorsal (left) and ventral (right) views of penis <bold>h</bold> dorsal view of S8 <bold>i</bold> S5 <bold>j</bold> T7.</p></caption><graphic xmlns:xlink="http://www.w3.org/1999/xlink" xlink:href="zookeys-997-095-g028.jpg" position="float" orientation="portrait" xlink:type="simple" id="oo_479657.jpg"><uri content-type="original_file" xlink:type="simple">https://binary.pensoft.net/fig/479657</uri></graphic></fig><fig id="F29" position="float" orientation="portrait"><object-id xmlns:xlink="http://www.w3.org/1999/xlink" content-type="doi" xlink:type="simple">10.3897/zookeys.997.34935.figures29</object-id><object-id xmlns:xlink="http://www.w3.org/1999/xlink" content-type="arpha" xlink:type="simple">F9197F98-7B7C-5F02-9488-83A4198FCA04</object-id><label>Figures 29.</label><caption><p><tp:taxon-name><tp:taxon-name-part taxon-name-part-type="genus" reg="Megachile">Megachile</tp:taxon-name-part> (<tp:taxon-name-part taxon-name-part-type="subgenus" reg="Callomegachile">Callomegachile</tp:taxon-name-part>) <tp:taxon-name-part taxon-name-part-type="species" reg="umbripennis">umbripennis</tp:taxon-name-part></tp:taxon-name> Smith, 1853 (BSRU AA-3654, BSRU AA-3662 and <abbrev xmlns:xlink="http://www.w3.org/1999/xlink" content-type="institution" xlink:title="the Kasetsart Kamphaeng Saen Insect Collection" id="ABBRID0EDTBI" xlink:type="simple">KKIC</abbrev>-02), male <bold>a</bold> dorsal view <bold>b</bold> lateral view <bold>c</bold> frontal view <bold>d</bold> clypeus and mandible <bold>e</bold> dorsal view of mesoscutum <bold>f</bold><abbrev xmlns:xlink="http://www.w3.org/1999/xlink" xlink:title="the sixth metasomal tergum" id="ABBRID0EUTBI" xlink:type="simple">T6</abbrev><bold>g</bold> ventral view of metasomal sterna showing scopa dorsal view of metasomal sterna <bold>h</bold> dorsal view of S8 <bold>i</bold> S5 <bold>j</bold> T7 <bold>k</bold> dorsal (left) and ventral (right) views of penis.</p></caption><graphic xmlns:xlink="http://www.w3.org/1999/xlink" xlink:href="zookeys-997-095-g029.jpg" position="float" orientation="portrait" xlink:type="simple" id="oo_479658.jpg"><uri content-type="original_file" xlink:type="simple">https://binary.pensoft.net/fig/479658</uri></graphic></fig></tp:treatment-sec><ref-list><ref id="B2"><mixed-citation xmlns:xlink="http://www.w3.org/1999/xlink" xlink:type="simple"><person-group><name name-style="western"><surname>Ascher</surname><given-names>JS</given-names></name><name name-style="western"><surname>Risch</surname><given-names>S</given-names></name><name name-style="western"><surname>Soh</surname><given-names>ZWW</given-names></name><name name-style="western"><surname>Lee</surname><given-names>JXQ</given-names></name><name name-style="western"><surname>Soh</surname><given-names>EJY</given-names></name></person-group> (<year>2016</year>) <article-title><italic><tp:taxon-name><tp:taxon-name-part taxon-name-part-type="genus">Megachile</tp:taxon-name-part></tp:taxon-name></italic> leaf-cutter and resin bees of Singapore (<tp:taxon-name><tp:taxon-name-part taxon-name-part-type="order">Hymenoptera</tp:taxon-name-part></tp:taxon-name>: <tp:taxon-name><tp:taxon-name-part taxon-name-part-type="superfamily">Apoidea</tp:taxon-name-part></tp:taxon-name>: <tp:taxon-name><tp:taxon-name-part taxon-name-part-type="family">Megachilidae</tp:taxon-name-part></tp:taxon-name>).</article-title><source>Raffles Bulletin of Zoology Supplement</source><volume>32</volume>: <fpage>33</fpage>–<lpage>55</lpage>.</mixed-citation></ref><ref id="B16"><mixed-citation xmlns:xlink="http://www.w3.org/1999/xlink" xlink:type="simple"><person-group><name name-style="western"><surname>Davies</surname><given-names>OK</given-names></name><name name-style="western"><surname>Groom</surname><given-names>SVC</given-names></name><name name-style="western"><surname>Ngo</surname><given-names>HT</given-names></name><name name-style="western"><surname>Stevens</surname><given-names>MI</given-names></name><name name-style="western"><surname>Schwarz</surname><given-names>MP</given-names></name></person-group> (<year>2013</year>) <article-title>Diversity and origins of Fijian leaf-cutter bees (<tp:taxon-name><tp:taxon-name-part taxon-name-part-type="family">Megachilidae</tp:taxon-name-part></tp:taxon-name>).</article-title><source>Pacific Science</source><volume>67</volume>(<issue>4</issue>): <fpage>561</fpage>–<lpage>570</lpage>. <ext-link xlink:type="simple" ext-link-type="doi" xlink:href="10.2984/67.4.7">https://doi.org/10.2984/67.4.7</ext-link></mixed-citation></ref><ref id="B7"><mixed-citation xmlns:xlink="http://www.w3.org/1999/xlink" xlink:type="simple"><person-group><name name-style="western"><surname>Bingham</surname><given-names>CT</given-names></name></person-group> (<year>1897</year>) <source>The Fauna of British India Including Ceylon and Burma, <tp:taxon-name><tp:taxon-name-part taxon-name-part-type="order">Hymenoptera</tp:taxon-name-part></tp:taxon-name> (Vol. I). Wasps and Bees.</source><publisher-name>Taylor &amp; Francis</publisher-name>, <publisher-loc>London</publisher-loc>, <size units="page">577 pp</size>. <ext-link xlink:type="simple" ext-link-type="doi" xlink:href="10.5962/bhl.title.100738">https://doi.org/10.5962/bhl.title.100738</ext-link></mixed-citation></ref><ref id="B54"><mixed-citation xmlns:xlink="http://www.w3.org/1999/xlink" xlink:type="simple"><person-group><name name-style="western"><surname>Smith</surname><given-names>F</given-names></name></person-group> (<year>1858</year>) <article-title>Catalogue of the Hymenopterous Insects collected at Sarawak, Borneo; Mount Ophir, Malacca; and at Singapore, by A. R. Wallace.</article-title><source>Journal of the proceeding of the Linnean Society</source><volume>2</volume>: <fpage>42</fpage>–<lpage>129</lpage>. <ext-link xlink:type="simple" ext-link-type="doi" xlink:href="10.1111/j.1096-3642.1857.tb01759.x">https://doi.org/10.1111/j.1096-3642.1857.tb01759.x</ext-link></mixed-citation></ref><ref id="B53"><mixed-citation xmlns:xlink="http://www.w3.org/1999/xlink" xlink:type="simple"><person-group><name name-style="western"><surname>Smith</surname><given-names>F</given-names></name></person-group> (<year>1853</year>) <source>Catalogue of Hymenopterous insects in the collection of the British Museum.</source><publisher-name>Taylor and Francis</publisher-name>, <publisher-loc>London</publisher-loc>, <size units="page">197 pp</size>.</mixed-citation></ref><ref id="B34"><mixed-citation xmlns:xlink="http://www.w3.org/1999/xlink" xlink:type="simple"><person-group><name name-style="western"><surname>Kuhlmann</surname><given-names>M</given-names></name></person-group> (<year>2006</year>) <article-title>Fauna and biogeography of the bees and wasps of the Cook Islands (<tp:taxon-name><tp:taxon-name-part taxon-name-part-type="order">Hymenoptera</tp:taxon-name-part></tp:taxon-name>).</article-title><source>Journal of <tp:taxon-name><tp:taxon-name-part taxon-name-part-type="order">Hymenoptera</tp:taxon-name-part></tp:taxon-name> Research</source><volume>15</volume>(<issue>1</issue>): <fpage>26</fpage>–<lpage>37</lpage>.</mixed-citation></ref><ref id="B3"><mixed-citation xmlns:xlink="http://www.w3.org/1999/xlink" xlink:type="simple"><person-group><name name-style="western"><surname>Ascher</surname><given-names>JS</given-names></name><name name-style="western"><surname>Pickering</surname><given-names>J</given-names></name></person-group> (<year>2020</year>) Bee Species Guide (<tp:taxon-name><tp:taxon-name-part taxon-name-part-type="order">Hymenoptera</tp:taxon-name-part></tp:taxon-name>: <tp:taxon-name><tp:taxon-name-part taxon-name-part-type="superfamily">Apoidea</tp:taxon-name-part></tp:taxon-name>: <tp:taxon-name><tp:taxon-name-part taxon-name-part-type="clade">Anthophila</tp:taxon-name-part></tp:taxon-name>). http:// <ext-link xlink:type="simple" ext-link-type="uri" xlink:href="http://www.discoverlife.org/mp/20q?guide=Apoidea_species">www.discoverlife.org/mp/20q?guide=Apoidea_species</ext-link> [Draft 5, last accessed 15 July 2019]</mixed-citation></ref></ref-list></tp:taxon-treatment>
