# Supplementary material for: Resin bees of genus Megachile, subgenera Callomegachile and Carinula (Hymenoptera, Megachilidae) from Thailand with description of a new species
Source: Zookeys. 2020 Nov 25;997:95–144. doi: 10.3897/zookeys.997.34935 (PMC7710695; doi:10.3897/zookeys.997.34935)
Supplement: XML Treatment for Megachile (Callomegachile) chiangmaiensis [file zookeys.997.34935-treatment15.xml]

<!DOCTYPE tp:taxon-treatment
  PUBLIC "-//TaxonX//DTD Taxonomic Treatment Publishing DTD v0 20100105//EN" "tax-treatment-NSO.dtd">
<tp:taxon-treatment xmlns:tp="http://www.plazi.org/taxpub"><tp:treatment-meta><kwd-group><label>Taxon classification</label><kwd><named-content xmlns:xlink="http://www.w3.org/1999/xlink" content-type="kingdom">Animalia</named-content></kwd><kwd><named-content xmlns:xlink="http://www.w3.org/1999/xlink" content-type="order">Hymenoptera</named-content></kwd><kwd><named-content xmlns:xlink="http://www.w3.org/1999/xlink" content-type="family">Megachilidae</named-content></kwd></kwd-group><mixed-citation publication-type="journal"><person-group><name><surname>Chatthanabun</surname><given-names>Nontawat</given-names></name><name><surname>Ascher</surname><given-names>John S.</given-names></name><name><surname>Pinkaew</surname><given-names>Nantasak</given-names></name><name><surname>Thanoosing</surname><given-names>Chawatat</given-names></name><name><surname>Traiyasut</surname><given-names>Prapun</given-names></name><name><surname>Warrit</surname><given-names>Natapot</given-names></name></person-group><article-title>Resin bees of genus <italic><tp:taxon-name><tp:taxon-name-part taxon-name-part-type="genus" reg="Megachile">Megachile</tp:taxon-name-part></tp:taxon-name></italic>, subgenera <italic><tp:taxon-name><tp:taxon-name-part taxon-name-part-type="genus" reg="Callomegachile">Callomegachile</tp:taxon-name-part></tp:taxon-name></italic> and <italic><tp:taxon-name><tp:taxon-name-part taxon-name-part-type="genus" reg="Carinula">Carinula</tp:taxon-name-part></tp:taxon-name></italic> (<tp:taxon-name><tp:taxon-name-part taxon-name-part-type="order">Hymenoptera</tp:taxon-name-part></tp:taxon-name>, <tp:taxon-name><tp:taxon-name-part taxon-name-part-type="family">Megachilidae</tp:taxon-name-part></tp:taxon-name>) from Thailand with description of a new species</article-title><source>Zookeys</source><day>25</day><month>11</month><year>2020</year><volume>997</volume><fpage>95</fpage><lpage>144</lpage><pub-id pub-id-type="doi">10.3897/zookeys.997.34935</pub-id></mixed-citation></tp:treatment-meta><tp:nomenclature><tp:taxon-name><object-id xmlns:xlink="http://www.w3.org/1999/xlink" content-type="arpha" xlink:type="simple">22978496-AD7C-5904-B0E7-04338E010844</object-id>
            <tp:taxon-name-part taxon-name-part-type="genus" reg="Megachile">Megachile</tp:taxon-name-part> (<tp:taxon-name-part taxon-name-part-type="subgenus" reg="Callomegachile">Callomegachile</tp:taxon-name-part>) <tp:taxon-name-part taxon-name-part-type="species" reg="chiangmaiensis">chiangmaiensis</tp:taxon-name-part><object-id xmlns:xlink="http://www.w3.org/1999/xlink" content-type="zoobank" xlink:type="simple">http://zoobank.org/037E992C-1DB2-4BA4-B5EB-6684A3F4374F</object-id></tp:taxon-name><tp:taxon-authority>Chatthanabun &amp; Warrit</tp:taxon-authority><tp:taxon-status xmlns:xlink="http://www.w3.org/1999/xlink" xlink:type="simple">sp. nov.</tp:taxon-status><xref ref-type="fig" rid="F30">Figs 30</xref><xref ref-type="fig" rid="F31">, 31</xref></tp:nomenclature><tp:treatment-sec sec-type="diagnosis" id="SECID0E1VBI"><title>Diagnosis.</title><p>The species superficially resembles <italic><tp:taxon-name><tp:taxon-name-part taxon-name-part-type="genus" reg="Megachile">M.</tp:taxon-name-part> <tp:taxon-name-part taxon-name-part-type="species" reg="disjuncta">disjuncta</tp:taxon-name-part></tp:taxon-name></italic> (Fabricius, 1781) in terms of its overall appearance and size: white tuft of hairs on scutellum, propodeum, and first few segments of metasomal terga; however, the prominent apical half-circular impression of clypeus with strong median carina (Fig. <xref ref-type="fig" rid="F31">31e</xref>) differentiates <italic><tp:taxon-name><tp:taxon-name-part taxon-name-part-type="genus" reg="Megachile">M.</tp:taxon-name-part> <tp:taxon-name-part taxon-name-part-type="species" reg="chiangmaiensis">chiangmaiensis</tp:taxon-name-part></tp:taxon-name></italic> sp. nov. from the former. Clypeal impression smooth with dense dark hairs at apex. Such a clypeal impression was also present in another species of <italic><tp:taxon-name><tp:taxon-name-part taxon-name-part-type="genus" reg="Callomegachile">Callomegachile</tp:taxon-name-part></tp:taxon-name></italic>, <italic><tp:taxon-name><tp:taxon-name-part taxon-name-part-type="genus" reg="Megachile">M.</tp:taxon-name-part> <tp:taxon-name-part taxon-name-part-type="species" reg="ramakrishnae">ramakrishnae</tp:taxon-name-part></tp:taxon-name></italic> (Cockerell, 1919), a rare bee collected in Tamil Nadu, India, although the impression in <italic><tp:taxon-name><tp:taxon-name-part taxon-name-part-type="genus" reg="Megachile">M.</tp:taxon-name-part> <tp:taxon-name-part taxon-name-part-type="species" reg="ramakrishnae">ramakrishnae</tp:taxon-name-part></tp:taxon-name></italic> is more or less shallower and the pattern of the mesosoma and white hairs band on <abbrev xmlns:xlink="http://www.w3.org/1999/xlink" xlink:title="the second metasomal tergum" xlink:type="simple">T2</abbrev>–<abbrev xmlns:xlink="http://www.w3.org/1999/xlink" xlink:title="the third metasomal tergum" xlink:type="simple">T3</abbrev> are absent. The apex of the labrum is strongly pointed medially with two lateral teeth (Fig. <xref ref-type="fig" rid="F31">31f</xref>).</p><fig id="F30" position="float" orientation="portrait"><object-id xmlns:xlink="http://www.w3.org/1999/xlink" content-type="doi" xlink:type="simple">10.3897/zookeys.997.34935.figure30</object-id><object-id xmlns:xlink="http://www.w3.org/1999/xlink" content-type="arpha" xlink:type="simple">32881A56-80B6-5C7F-A9ED-591A161FAB0B</object-id><label>Figure 30.</label><caption><p>Thai distribution of <tp:taxon-name><tp:taxon-name-part taxon-name-part-type="genus" reg="Megachile">Megachile</tp:taxon-name-part> (<tp:taxon-name-part taxon-name-part-type="subgenus" reg="Callomegachile">Callomegachile</tp:taxon-name-part>) <tp:taxon-name-part taxon-name-part-type="species" reg="chiangmaiensis">chiangmaiensis</tp:taxon-name-part></tp:taxon-name> new species.</p></caption><graphic xmlns:xlink="http://www.w3.org/1999/xlink" xlink:href="zookeys-997-095-g030.jpg" position="float" orientation="portrait" xlink:type="simple" id="oo_479659.jpg"><uri content-type="original_file" xlink:type="simple">https://binary.pensoft.net/fig/479659</uri></graphic></fig><fig id="F31" position="float" orientation="portrait"><object-id xmlns:xlink="http://www.w3.org/1999/xlink" content-type="doi" xlink:type="simple">10.3897/zookeys.997.34935.figure31</object-id><object-id xmlns:xlink="http://www.w3.org/1999/xlink" content-type="arpha" xlink:type="simple">2DF396FC-8D58-5C6E-9736-C2D93773E3B0</object-id><label>Figure 31.</label><caption><p><tp:taxon-name><tp:taxon-name-part taxon-name-part-type="genus" reg="Megachile">Megachile</tp:taxon-name-part> (<tp:taxon-name-part taxon-name-part-type="subgenus" reg="Callomegachile">Callomegachile</tp:taxon-name-part>) <tp:taxon-name-part taxon-name-part-type="species" reg="chiangmaiensis">chiangmaiensis</tp:taxon-name-part></tp:taxon-name> Chatthanabun and Warrit, sp. nov., holotype, female <bold>a</bold> dorsal view <bold>b</bold> lateral view <bold>c</bold> frontal view <bold>d</bold> lateral view of mandible <bold>e</bold> oblique view of clypeus <bold>f</bold> clypeus and mandible <bold>g</bold><abbrev xmlns:xlink="http://www.w3.org/1999/xlink" xlink:title="the sixth metasomal tergum" id="ABBRID0E1ZBI" xlink:type="simple">T6</abbrev><bold>h</bold> lateral view of metasoma showing scopa.</p></caption><graphic xmlns:xlink="http://www.w3.org/1999/xlink" xlink:href="zookeys-997-095-g031.jpg" position="float" orientation="portrait" xlink:type="simple" id="oo_479660.jpg"><uri content-type="original_file" xlink:type="simple">https://binary.pensoft.net/fig/479660</uri></graphic></fig></tp:treatment-sec><tp:treatment-sec sec-type="description" id="SECID0EF1BI"><title>Description.</title><p><bold><italic>Female</italic>.</bold> Length. Total body length 12.57–13.64; wingspan 18.60–22.56; fore wing 9.66 Structure and color. Head black; paraocular area with dense black hairs; clypeus with prominent apical half-circular impression with strong median carina; clypeal impression smooth with dense dark hairs at apex; smooth area of subtriangular supraclypeal with sparse punctures; mandible stout and elongate without cutting edge, mandible with three apical teeth, outer surface minutely roughened with long brown hairs; surface of labrum minutely roughened, apex of labrum medially strongly pointed with two lateral teeth; gena with sparse punctures; sparse punctures on vertex with <abbrev xmlns:xlink="http://www.w3.org/1999/xlink" xlink:title="Interocellar distance" id="ABBRID0EQ1BI" xlink:type="simple">ID</abbrev> shorter than <abbrev xmlns:xlink="http://www.w3.org/1999/xlink" xlink:title="ocelloccipital distance" id="ABBRID0EU1BI" xlink:type="simple">OD</abbrev>, <abbrev xmlns:xlink="http://www.w3.org/1999/xlink" xlink:title="Interocellar distance" id="ABBRID0EY1BI" xlink:type="simple">ID</abbrev>/<abbrev xmlns:xlink="http://www.w3.org/1999/xlink" xlink:title="ocelloccipital distance" id="ABBRID0E31BI" xlink:type="simple">OD</abbrev> = 0.55 ± 0.06; antennae with ten flagella, first flagellomere wider than long and shorter than the second; body parallel-sided; mesoscutum and lower part of mesepisternum with coarsely striate puncture pattern; mesoscutellum and propodeum with tuft of white hairs; procoxa with small ridge, covered with sparse brown hairs; pro- and mesotibiae with two spines at apices; apex of metatibiae truncate; pro-, meso- and metatarsi with dense brown short hairs; hyaline wings with smoky color at apex and dark brown veins; <abbrev xmlns:xlink="http://www.w3.org/1999/xlink" xlink:title="the first metasomal tergum" xlink:type="simple">T1</abbrev> and pregradular area of <abbrev xmlns:xlink="http://www.w3.org/1999/xlink" xlink:title="the second metasomal tergum" xlink:type="simple">T2</abbrev> covered with tuft of white hairs; <abbrev xmlns:xlink="http://www.w3.org/1999/xlink" xlink:title="the second metasomal tergum" xlink:type="simple">T2</abbrev>–<abbrev xmlns:xlink="http://www.w3.org/1999/xlink" xlink:title="the fifth metasomal tergum" xlink:type="simple">T5</abbrev> with dense punctures on margin and short black hairs on each side; <abbrev xmlns:xlink="http://www.w3.org/1999/xlink" xlink:title="the sixth metasomal tergum" id="ABBRID0EA2BI" xlink:type="simple">T6</abbrev> covered with short black hairs, apex round shape; scopa black.</p><p><bold><italic>Male</italic>.</bold> Unknown.</p></tp:treatment-sec><tp:treatment-sec sec-type="distribution" id="SECID0EL2BI"><title>Distribution.</title><p>Thailand. Chiang Mai and Uttaradit.</p></tp:treatment-sec><tp:treatment-sec sec-type="material" id="SECID0EQ2BI"><title>Material examined.</title><p>Female holotype. Thailand. “เชียงใหม่, 11 ก.ย. 56, วิมลชัย [Chiang Mai, 11 September 2013, coll. Vimolchai]” (<abbrev xmlns:xlink="http://www.w3.org/1999/xlink" content-type="institution" xlink:title="the Kasetsart Kamphaeng Saen Insect Collection" id="ABBRID0EW2BI" xlink:type="simple">KKIC</abbrev>-01); Female paratypes. Thailand. “Uttaradit, 8 April 1961, coll. unknown” (3♀, <abbrev xmlns:xlink="http://www.w3.org/1999/xlink" content-type="institution" xlink:title="the Department of National Parks, Wildlife and Plant Conservation" id="ABBRID0E22BI" xlink:type="simple">DNP</abbrev>-0002, <abbrev xmlns:xlink="http://www.w3.org/1999/xlink" content-type="institution" xlink:title="the Department of National Parks, Wildlife and Plant Conservation" id="ABBRID0EA3BI" xlink:type="simple">DNP</abbrev>-0003, <abbrev xmlns:xlink="http://www.w3.org/1999/xlink" content-type="institution" xlink:title="the Department of National Parks, Wildlife and Plant Conservation" id="ABBRID0EF3BI" xlink:type="simple">DNP</abbrev>-0004).</p></tp:treatment-sec><tp:treatment-sec sec-type="etymology" id="SECID0EK3BI"><title>Etymology.</title><p>The new species is named after the type locality.</p></tp:treatment-sec><tp:treatment-sec sec-type="remarks" id="SECID0EP3BI"><title>Remarks.</title><p><italic><tp:taxon-name><tp:taxon-name-part taxon-name-part-type="genus" reg="Megachile">Megachile</tp:taxon-name-part> <tp:taxon-name-part taxon-name-part-type="species" reg="chiangmaiensis">chiangmaiensis</tp:taxon-name-part></tp:taxon-name></italic> sp. nov. can be found in the same province as the morphologically similar congeneric species, <italic><tp:taxon-name><tp:taxon-name-part taxon-name-part-type="genus" reg="Megachile">M.</tp:taxon-name-part> <tp:taxon-name-part taxon-name-part-type="species" reg="disjuncta">disjuncta</tp:taxon-name-part></tp:taxon-name></italic>, although the latter are abundantly collected throughout Thailand. The biology of <italic><tp:taxon-name><tp:taxon-name-part taxon-name-part-type="genus" reg="Megachile">M.</tp:taxon-name-part> <tp:taxon-name-part taxon-name-part-type="species" reg="chiangmaiensis">chiangmaiensis</tp:taxon-name-part></tp:taxon-name></italic> is unknown.</p></tp:treatment-sec></tp:taxon-treatment>
