# Supplementary material for: Resin bees of genus Megachile, subgenera Callomegachile and Carinula (Hymenoptera, Megachilidae) from Thailand with description of a new species
Source: Zookeys. 2020 Nov 25;997:95–144. doi: 10.3897/zookeys.997.34935 (PMC7710695; doi:10.3897/zookeys.997.34935)
Supplement: XML Treatment for Megachile (Carinula) [file zookeys.997.34935-treatment16.xml]

<!DOCTYPE tp:taxon-treatment
  PUBLIC "-//TaxonX//DTD Taxonomic Treatment Publishing DTD v0 20100105//EN" "tax-treatment-NSO.dtd">
<tp:taxon-treatment xmlns:tp="http://www.plazi.org/taxpub"><tp:treatment-meta><kwd-group><label>Taxon classification</label><kwd><named-content xmlns:xlink="http://www.w3.org/1999/xlink" content-type="kingdom">Animalia</named-content></kwd><kwd><named-content xmlns:xlink="http://www.w3.org/1999/xlink" content-type="order">Hymenoptera</named-content></kwd><kwd><named-content xmlns:xlink="http://www.w3.org/1999/xlink" content-type="family">Megachilidae</named-content></kwd></kwd-group><mixed-citation publication-type="journal"><person-group><name><surname>Chatthanabun</surname><given-names>Nontawat</given-names></name><name><surname>Ascher</surname><given-names>John S.</given-names></name><name><surname>Pinkaew</surname><given-names>Nantasak</given-names></name><name><surname>Thanoosing</surname><given-names>Chawatat</given-names></name><name><surname>Traiyasut</surname><given-names>Prapun</given-names></name><name><surname>Warrit</surname><given-names>Natapot</given-names></name></person-group><article-title>Resin bees of genus <italic><tp:taxon-name><tp:taxon-name-part taxon-name-part-type="genus" reg="Megachile">Megachile</tp:taxon-name-part></tp:taxon-name></italic>, subgenera <italic><tp:taxon-name><tp:taxon-name-part taxon-name-part-type="genus" reg="Callomegachile">Callomegachile</tp:taxon-name-part></tp:taxon-name></italic> and <italic><tp:taxon-name><tp:taxon-name-part taxon-name-part-type="genus" reg="Carinula">Carinula</tp:taxon-name-part></tp:taxon-name></italic> (<tp:taxon-name><tp:taxon-name-part taxon-name-part-type="order">Hymenoptera</tp:taxon-name-part></tp:taxon-name>, <tp:taxon-name><tp:taxon-name-part taxon-name-part-type="family">Megachilidae</tp:taxon-name-part></tp:taxon-name>) from Thailand with description of a new species</article-title><source>Zookeys</source><day>25</day><month>11</month><year>2020</year><volume>997</volume><fpage>95</fpage><lpage>144</lpage><pub-id pub-id-type="doi">10.3897/zookeys.997.34935</pub-id></mixed-citation></tp:treatment-meta><tp:nomenclature><tp:taxon-name><object-id xmlns:xlink="http://www.w3.org/1999/xlink" content-type="arpha" xlink:type="simple">B4609EE0-6FCE-54A8-AE3A-77DA7B1AD758</object-id>
            <tp:taxon-name-part taxon-name-part-type="genus" reg="Megachile">Megachile</tp:taxon-name-part> (<tp:taxon-name-part taxon-name-part-type="subgenus" reg="Carinula">Carinula</tp:taxon-name-part>)</tp:taxon-name><tp:taxon-authority>Michener, McGinley, &amp; Danforth, 1994</tp:taxon-authority><tp:nomenclature-citation-list><tp:nomenclature-citation><tp:taxon-name>
                <tp:taxon-name-part taxon-name-part-type="genus" reg="Chalicodoma">Chalicodoma</tp:taxon-name-part> (<tp:taxon-name-part taxon-name-part-type="subgenus" reg="Carinella">Carinella</tp:taxon-name-part>)</tp:taxon-name><comment>Pasteels, 1965: 447. Type species: <tp:taxon-name><tp:taxon-name-part taxon-name-part-type="genus" reg="Megachile">Megachile</tp:taxon-name-part> <tp:taxon-name-part taxon-name-part-type="species" reg="torrida">torrida</tp:taxon-name-part></tp:taxon-name> Smith, 1853, by original designation.</comment></tp:nomenclature-citation><tp:nomenclature-citation><tp:taxon-name>
                <tp:taxon-name-part taxon-name-part-type="genus" reg="Megachile">Megachile</tp:taxon-name-part> (<tp:taxon-name-part taxon-name-part-type="subgenus" reg="Carinula">Carinula</tp:taxon-name-part>)</tp:taxon-name><comment>Michener, McGinley, &amp; Danforth, 1994: 174, replacement for <tp:taxon-name><tp:taxon-name-part taxon-name-part-type="genus" reg="Carinella">Carinella</tp:taxon-name-part></tp:taxon-name> Pasteels, 1965. Type species: <tp:taxon-name><tp:taxon-name-part taxon-name-part-type="genus" reg="Megachile">Megachile</tp:taxon-name-part> <tp:taxon-name-part taxon-name-part-type="species" reg="torrida">torrida</tp:taxon-name-part></tp:taxon-name> Smith, 1853, autobasic.</comment></tp:nomenclature-citation></tp:nomenclature-citation-list></tp:nomenclature><tp:treatment-sec sec-type="diagnosis" id="SECID0EQACI"><title>Diagnosis.</title><p>Body size median to small. Female mandible four to five teeth. Clypeus with median carina. Clypeal margin crenulate with five teeth. In males, coxal spine absent, front tarsi simple and carina of <abbrev xmlns:xlink="http://www.w3.org/1999/xlink" xlink:title="the sixth metasomal tergum" id="ABBRID0EWACI" xlink:type="simple">T6</abbrev> extremely reduced.</p></tp:treatment-sec><tp:treatment-sec sec-type="comments" id="SECID0E1ACI"><title>Comments.</title><p><italic><tp:taxon-name><tp:taxon-name-part taxon-name-part-type="genus" reg="Carinula">Carinula</tp:taxon-name-part></tp:taxon-name></italic> is superficially similar to <italic><tp:taxon-name><tp:taxon-name-part taxon-name-part-type="genus" reg="Callomegachile">Callomegachile</tp:taxon-name-part></tp:taxon-name></italic>, especially striated punctures on mesoscutum and lower part of mesepisternum. Female of <italic><tp:taxon-name><tp:taxon-name-part taxon-name-part-type="genus" reg="Carinula">Carinula</tp:taxon-name-part></tp:taxon-name></italic> can be recognized by the presence of crenulate clypeal margin, whereas male can be recognized by reduced carina on <abbrev xmlns:xlink="http://www.w3.org/1999/xlink" xlink:title="the sixth metasomal tergum" id="ABBRID0EVBCI" xlink:type="simple">T6</abbrev>.</p></tp:treatment-sec></tp:taxon-treatment>
